# Supplementary material for: Consumers’ acceptance toward whole and processed mealworms: A cross-country study in Belgium, China, Italy, Mexico, and the US
Source: PLoS One. 2023 Jan 11;18(1):e0279530. doi: 10.1371/journal.pone.0279530 (PMC9833582; doi:10.1371/journal.pone.0279530)
Supplement: S1 File — (XLSX) [file pone.0279530.s002.xlsx]

## Sheet: Belgium
person	Language	Treatment	Gender	Age	Age group	Whole insect_answer	Processed insect_answer	Region
1	2	1	1	44	2	4	4	1
2	2	2	1	64	2	4	4	1
3	2	2	1	21	1	3	4	1
4	2	2	2	38	1	4	1	3
5	2	2	2	68	2	4	4	1
6	2	1	2	36	1	1	2	1
7	2	1	2	19	1	4	3	3
8	2	1	2	65	2	4	4	1
9	2	2	1	73	2	4	4	1
10	2	2	1	71	2	4	3	1
11	2	1	2	59	2	4	4	3
12	2	1	2	29	1	4	4	1
13	2	2	1	51	2	4	4	1
14	2	2	1	75	2	4	1	3
15	2	2	2	20	1	4	4	1
16	2	1	2	24	1	1	1	1
17	2	1	2	58	2	2	3	3
18	2	2	2	65	2	4	1	3
19	2	2	2	25	1	4	4	1
20	2	2	1	77	2	4	3	1
21	2	1	1	69	2	4	3	1
22	2	2	1	77	2	4	3	3
23	2	1	1	22	1	4	4	3
24	2	1	1	32	1	3	3	3
25	2	1	1	29	1	1	1	3
26	2	1	1	30	1	4	4	3
27	2	1	1	23	1	4	1	3
28	2	2	1	20	1	2	2	2
29	2	1	1	59	2	3	4	3
30	2	2	1	48	2	4	3	1
31	2	2	2	55	2	3	4	3
32	2	1	1	64	2	3	4	2
33	2	1	1	38	1	4	4	3
34	2	1	1	22	1	1	1	3
35	2	2	1	71	2	4	3	1
36	2	1	1	63	2	3	1	1
37	2	2	1	52	2	4	4	3
38	2	1	2	54	2	4	3	1
39	2	2	1	77	2	4	3	3
40	2	1	2	75	2	4	4	3
41	2	1	1	42	1	4	4	1
42	2	1	2	68	2	3	1	3
43	2	2	2	52	2	4	4	3
44	2	2	2	28	1	4	2	3
45	2	1	1	68	2	4	3	3
46	2	1	1	68	2	3	3	3
47	2	1	1	73	2	4	3	3
48	2	2	2	19	1	4	1	1
49	2	1	1	22	1	3	1	3
50	2	1	1	55	2	4	4	3
51	2	2	1	78	2	4	4	1
52	2	1	2	67	2	3	4	3
53	2	2	2	60	2	4	4	1
54	2	2	2	66	2	4	4	1
55	2	2	2	30	1	1	1	1
56	2	2	1	22	1	4	4	1
57	2	2	1	42	1	3	4	1
58	2	1	2	61	2	3	1	1
59	2	1	1	21	1	4	3	1
60	2	1	2	75	2	3	3	1
61	2	1	2	43	2	4	4	3
62	2	1	2	39	1	4	4	2
63	2	1	2	18	1	4	2	1
64	2	2	2	67	2	3	1	1
65	2	2	2	42	1	1	1	1
66	2	2	2	57	2	4	4	3
67	2	1	2	47	2	1	1	3
68	2	2	2	33	1	4	4	1
69	2	2	2	24	1	4	4	1
70	2	1	2	46	2	3	2	1
71	2	1	2	72	2	4	4	3
72	2	1	1	68	2	4	2	1
73	2	2	2	40	1	3	4	1
74	2	1	1	37	1	4	4	1
75	2	1	1	59	2	1	4	1
76	2	1	2	55	2	4	4	1
77	2	1	1	47	2	3	1	1
78	2	1	2	43	2	1	1	1
79	2	2	2	70	2	3	3	3
80	2	2	1	33	1	4	4	1
81	2	2	1	73	2	4	3	3
82	2	2	2	30	1	4	4	3
83	2	2	1	28	1	1	1	3
84	2	1	2	26	1	3	3	1
85	2	2	1	66	2	4	4	1
86	2	1	1	46	2	3	3	3
87	2	2	2	31	1	4	4	3
88	2	2	2	55	2	4	4	3
89	2	1	2	64	2	4	4	3
90	2	1	1	24	1	4	4	1
91	2	2	2	60	2	4	1	1
92	2	2	2	26	1	4	4	1
93	2	2	1	40	1	4	4	3
94	2	2	1	71	2	4	4	1
95	2	1	1	36	1	4	4	1
96	2	1	1	67	2	4	4	1
97	2	2	2	29	1	4	1	1
98	2	2	2	50	2	2	2	1
99	2	1	2	31	1	4	4	1
100	2	2	2	24	1	4	3	1
101	2	1	2	55	2	3	1	1
102	2	2	1	31	1	2	1	1
103	2	2	1	63	2	4	4	1
104	2	1	1	39	1	4	4	1
105	2	1	1	64	2	3	2	1
106	2	2	2	68	2	4	1	1
107	2	1	2	42	1	4	4	1
108	2	1	2	57	2	4	4	1
109	2	1	2	52	2	4	4	1
110	2	1	1	62	2	4	4	1
111	2	2	2	64	2	2	2	1
112	2	1	2	29	1	4	4	1
113	2	1	2	42	1	4	4	3
114	2	1	2	50	2	4	2	1
115	2	1	2	57	2	4	3	3
116	2	2	2	74	2	4	3	2
117	2	2	2	52	2	4	4	1
118	2	1	2	66	2	4	4	2
119	2	2	1	67	2	3	3	1
120	2	2	2	28	1	4	4	2
121	2	2	1	67	2	4	4	2
122	2	1	1	58	2	3	3	1
123	2	2	2	48	2	4	3	1
124	2	2	2	41	1	4	4	2
125	2	2	1	57	2	3	3	1
126	2	2	1	51	2	2	1	1
127	2	2	1	49	2	4	4	1
128	2	1	1	44	2	4	3	1
129	2	1	1	53	2	4	4	1
130	2	2	2	70	2	4	2	1
131	2	1	2	47	2	4	4	1
132	2	1	1	66	2	4	4	1
133	2	2	2	68	2	4	4	1
134	2	1	2	38	1	4	3	3
135	2	2	2	54	2	4	2	1
136	2	2	2	61	2	4	4	1
137	2	2	2	62	2	4	4	1
138	2	2	2	47	2	4	1	1
139	2	2	1	65	2	3	2	1
140	2	2	2	34	1	4	4	1
141	2	1	2	61	2	4	4	1
142	2	2	2	25	1	4	1	3
143	2	1	1	59	2	4	4	1
144	2	1	1	54	2	4	1	1
145	2	1	1	71	2	4	4	2
146	2	2	2	57	2	3	1	2
147	2	1	1	38	1	1	1	1
148	2	1	1	62	2	4	3	1
149	2	1	2	60	2	4	3	1
150	2	2	1	69	2	1	1	2
151	2	2	2	60	2	4	4	1
152	2	1	1	62	2	4	3	1
153	2	1	1	76	2	1	1	2
154	2	2	1	75	2	4	1	1
155	2	1	1	60	2	4	4	1
156	2	2	2	23	1	4	4	1
157	2	2	1	67	2	4	3	1
158	2	2	2	27	1	3	1	2
159	2	2	2	73	2	4	3	1
160	2	1	2	62	2	4	3	1
161	2	1	2	49	2	4	4	1
162	2	1	1	61	2	4	3	1
163	2	2	2	33	1	4	3	1
164	2	2	2	65	2	4	4	1
165	2	1	2	45	2	4	4	1
166	2	1	1	55	2	4	4	2
167	2	1	1	54	2	4	3	1
168	2	2	2	34	1	4	2	1
169	2	2	2	49	2	4	4	1
170	2	1	2	40	1	4	4	1
171	2	2	1	61	2	4	3	1
172	2	2	2	29	1	4	4	1
173	2	1	2	77	2	3	1	2
174	2	1	2	53	2	4	4	1
175	2	2	1	39	1	4	2	1
176	2	1	1	51	2	4	4	1
177	2	1	2	36	1	4	4	1
178	2	1	1	66	2	4	3	1
179	2	2	2	18	1	3	1	1
180	2	1	1	70	2	3	3	1
181	2	2	2	69	2	1	1	1
182	2	2	2	54	2	4	4	1
183	2	1	1	37	1	4	4	1
184	2	1	1	30	1	4	2	1
185	2	2	2	70	2	4	4	1
186	2	2	2	36	1	4	4	1
187	2	2	1	54	2	4	3	1
188	2	1	2	22	1	4	4	1
189	2	2	2	49	2	4	4	1
190	2	1	2	59	2	4	2	1
191	2	1	1	32	1	4	2	1
192	2	1	2	51	2	1	1	1
193	2	2	2	33	1	4	4	1
194	2	1	1	42	1	4	4	1
195	2	1	2	29	1	4	4	1
196	2	2	2	44	2	4	3	2
197	2	2	1	41	1	3	2	1
198	2	2	2	42	1	4	4	1
199	2	1	2	23	1	4	3	1
200	2	1	2	63	2	4	4	1
201	2	1	1	24	1	1	1	1
202	2	1	1	38	1	4	4	1
203	2	1	2	48	2	4	1	1
204	2	2	2	62	2	4	3	1
205	2	1	2	46	2	4	4	1
206	2	2	1	52	2	1	1	2
207	2	1	2	47	2	4	4	2
208	2	1	2	49	2	2	1	1
209	2	1	2	54	2	3	3	2
210	2	1	2	75	2	4	4	1
211	2	1	1	27	1	4	1	3
212	2	2	2	51	2	4	4	2
213	2	1	1	61	2	2	1	1
214	2	1	2	58	2	4	1	2
215	2	1	1	41	1	3	3	1
216	2	1	2	73	2	4	4	1
217	2	1	1	68	2	4	4	1
218	2	1	2	68	2	4	4	1
219	2	2	2	61	2	4	3	3
220	2	2	1	56	2	4	1	2
221	2	1	2	65	2	4	4	1
222	2	1	2	38	1	4	4	2
223	2	1	2	70	2	4	4	1
224	2	2	1	29	1	3	4	1
225	2	2	2	54	2	4	4	2
226	2	1	1	21	1	4	4	2
227	2	2	2	23	1	4	3	2
228	2	1	1	24	1	4	1	2
229	2	1	1	54	2	3	1	1
230	2	2	1	54	2	1	1	1
231	2	2	1	53	2	4	4	1
232	2	2	1	51	2	4	4	1
233	2	2	1	53	2	4	4	1
234	2	2	2	49	2	4	4	1
235	2	2	1	51	2	1	1	1
236	2	1	2	45	2	4	4	1
237	2	2	1	52	2	4	3	1
238	2	2	1	52	2	4	3	1
239	2	1	2	45	2	4	3	1
240	2	2	1	35	1	1	4	1
241	2	2	1	52	2	4	4	1
242	2	2	2	52	2	4	4	1
243	2	1	2	51	2	4	3	1
244	2	2	2	54	2	4	1	1
245	2	1	2	19	1	1	1	1
246	2	1	1	52	2	4	4	2
247	2	1	2	22	1	4	4	2
248	2	2	2	45	2	4	2	2
249	2	1	2	68	2	1	1	1
250	2	2	2	43	2	4	4	2
251	2	1	1	42	1	3	3	1
252	2	1	1	40	1	3	3	1
253	2	1	1	55	2	4	4	1
254	1	1	1	49	2	1	1	1
255	1	2	2	32	1	4	2	1
256	1	2	2	29	1	4	4	1
257	1	1	2	86	2	4	4	1
258	1	1	2	57	2	4	3	3
259	1	1	2	72	2	4	2	1
260	1	1	2	62	2	4	4	1
261	1	2	2	64	2	4	4	1
262	1	1	2	67	2	4	1	1
263	1	1	2	57	2	4	4	1
264	1	2	2	56	2	4	4	1
265	1	2	2	34	1	4	3	1
266	1	2	1	71	2	2	2	1
267	1	1	1	71	2	4	4	3
268	1	1	1	71	2	4	3	3
269	1	1	1	73	2	4	4	1
270	1	1	1	63	2	4	4	1
271	1	2	1	34	1	3	4	1
272	1	1	1	22	1	4	4	1
273	1	1	1	32	1	3	3	1
274	1	2	1	71	2	4	3	2
275	1	2	1	53	2	4	2	1
276	1	2	2	30	1	4	4	1
277	1	1	2	52	2	4	4	1
278	1	2	2	18	1	4	4	1
279	1	1	1	23	1	4	4	1
280	1	1	1	33	1	4	4	1
281	1	2	1	32	1	1	1	2
282	1	1	2	69	2	4	1	1
283	1	1	1	30	1	4	3	1
284	1	1	2	37	1	4	4	1
285	1	2	2	32	1	4	4	3
286	1	1	2	64	2	1	1	1
287	1	1	1	53	2	2	2	1
288	1	2	2	67	2	3	3	1
289	1	1	2	68	2	1	4	3
290	1	1	2	54	2	4	3	2
291	1	2	2	27	1	4	4	1
292	1	1	1	42	1	4	4	1
293	1	1	2	52	2	4	1	1
294	1	2	2	35	1	4	4	1
295	1	1	2	62	2	4	3	1
296	1	2	2	60	2	4	4	3
297	1	1	1	30	1	1	1	1
298	1	1	2	44	2	4	4	1
299	1	2	1	66	2	2	1	1
300	1	1	1	25	1	1	1	1
301	1	1	2	56	2	4	4	1
302	1	1	2	64	2	4	3	1
303	1	1	1	41	1	4	4	1
304	1	2	2	59	2	4	4	1
305	1	2	1	35	1	4	2	1
306	1	1	2	65	2	4	4	1
307	1	2	1	66	2	3	1	1
308	1	1	2	67	2	4	4	2
309	1	2	1	62	2	3	3	1
310	1	1	2	19	1	4	4	1
311	1	2	2	45	2	4	3	1
312	1	1	2	28	1	1	1	1
313	1	2	2	38	1	4	1	1
314	1	1	1	56	2	1	1	1
315	1	2	1	60	2	4	2	1
316	1	1	2	41	1	1	1	1
317	1	1	1	75	2	3	3	1
318	1	1	1	49	2	1	1	1
319	1	2	1	50	2	4	3	2
320	1	2	1	71	2	4	3	1
321	1	1	1	42	1	4	3	1
322	1	2	2	65	2	4	4	1
323	1	2	2	49	2	4	4	1
324	1	2	2	41	1	4	4	1
325	1	2	1	63	2	4	3	1
326	1	1	1	64	2	4	4	1
327	1	2	2	34	1	3	3	1
328	1	1	1	51	2	4	4	1
329	1	2	2	59	2	4	4	1
330	1	1	2	55	2	4	3	1
331	1	2	2	30	1	4	4	1
332	1	1	2	41	1	4	4	1
333	1	2	2	20	1	1	1	1
334	1	2	1	59	2	4	4	1
335	1	1	2	76	2	4	4	1
336	1	1	1	59	2	4	1	1
337	1	1	1	59	2	3	3	1
338	1	2	1	64	2	4	4	1
339	1	1	2	44	2	4	4	1
340	1	1	2	35	1	4	4	1
341	1	1	2	36	1	4	1	1
342	1	2	2	51	2	1	3	1
343	1	1	1	67	2	3	3	1
344	1	1	2	70	2	4	4	1
345	1	1	2	34	1	1	1	2
346	1	1	1	74	2	3	1	1
347	1	1	2	62	2	4	3	1
348	1	1	1	64	2	4	3	1
349	1	2	2	55	2	4	4	1
350	1	1	2	36	1	3	1	1
351	1	2	2	68	2	2	1	1
352	1	1	2	43	2	1	3	1
353	1	1	2	68	2	4	4	1
354	1	1	2	32	1	4	4	1
355	1	2	1	61	2	1	1	1
356	1	2	2	33	1	4	4	1
357	1	1	1	49	2	3	3	1
358	1	1	2	82	2	1	1	1
359	1	2	2	36	1	4	2	1
360	1	2	2	69	2	4	3	1
361	1	2	2	31	1	4	4	1
362	1	1	1	20	1	4	4	1
363	1	1	1	28	1	4	4	1
364	1	2	1	74	2	4	1	1
365	1	1	2	39	1	1	1	1
366	1	2	1	22	1	4	4	1
367	1	1	2	58	2	4	3	1
368	1	1	1	21	1	4	4	1
369	1	1	1	22	1	1	2	2
370	1	2	2	21	1	4	4	1
371	1	1	1	62	2	4	3	1
372	1	2	1	70	2	1	4	1
373	1	1	1	43	2	4	4	1
374	1	1	2	58	2	4	4	1
375	1	1	2	23	1	4	4	1
376	1	1	1	58	2	4	4	1
377	1	2	1	35	1	4	4	1
378	1	2	1	38	1	1	1	1
379	1	2	2	36	1	4	4	1
380	1	1	2	54	2	4	2	1
381	1	1	2	56	2	4	4	1
382	1	1	1	32	1	3	2	1
383	1	1	2	28	1	4	3	1
384	1	2	1	39	1	4	3	1
385	1	1	1	44	2	4	1	1
386	1	1	1	54	2	4	4	1
387	1	1	2	21	1	4	1	1
388	1	1	2	28	1	4	4	1
389	1	2	1	21	1	1	1	1
390	1	1	1	31	1	3	2	1
391	1	2	2	28	1	4	4	1
392	1	1	2	33	1	4	4	1
393	1	2	1	45	2	4	4	1
394	1	1	1	18	1	4	2	1
395	1	1	2	60	2	4	4	1
396	1	2	2	26	1	4	4	1
397	1	1	1	66	2	1	1	1
398	1	2	1	68	2	3	2	1
399	1	2	2	52	2	4	3	1
400	1	2	1	76	2	4	1	1
401	1	1	2	36	1	4	4	1
402	1	1	1	39	1	4	1	1
403	1	2	1	25	1	4	1	1
404	1	2	1	69	2	1	1	1
405	1	2	2	72	2	4	4	1
406	1	2	1	34	1	3	3	1
407	1	2	2	30	1	4	4	1
408	1	2	2	57	2	4	3	1
409	1	1	2	46	2	4	3	1
410	1	2	2	48	2	4	4	1
411	1	2	1	70	2	1	1	1
412	1	2	1	72	2	3	1	1
413	1	2	1	78	2	4	1	1
414	1	1	1	44	2	4	4	1
415	1	2	1	23	1	1	4	1
416	1	2	1	43	2	3	3	1
417	1	1	2	18	1	3	2	1
418	1	1	1	78	2	4	3	1
419	1	1	1	21	1	4	4	1
420	1	2	1	61	2	4	4	1
421	1	2	1	58	2	2	1	1
422	1	1	2	57	2	4	4	1
423	1	2	1	63	2	4	3	1
424	1	2	1	55	2	2	1	1
425	1	2	1	65	2	4	4	1
426	1	2	1	46	2	3	1	1
427	1	1	1	71	2	4	4	1
428	1	2	2	76	2	4	4	1
429	1	1	1	50	2	4	4	1
430	1	1	2	65	2	3	2	1
431	1	1	1	65	2	2	1	1
432	1	1	2	41	1	4	3	1
433	1	1	2	34	1	3	2	1
434	1	1	1	72	2	3	3	1
435	1	2	1	65	2	4	4	1
436	1	2	1	71	2	4	3	1
437	1	1	1	45	2	4	4	1
438	1	2	2	73	2	4	4	1
439	1	2	1	66	2	3	1	1
440	1	1	1	73	2	3	1	1
441	1	1	2	66	2	4	4	1
442	1	1	1	69	2	4	4	1
443	1	1	1	75	2	1	1	1
444	1	2	1	70	2	4	4	1
445	1	1	2	65	2	4	3	1
446	1	1	2	33	1	4	4	1
447	1	2	1	66	2	4	3	1
448	1	2	2	29	1	4	4	1
449	1	2	1	78	2	4	1	1
450	1	2	1	78	2	3	4	1
451	1	1	1	76	2	4	4	1
452	1	1	2	32	1	4	4	1
453	1	2	1	81	2	1	3	1
454	1	2	2	23	1	4	4	1
455	1	1	1	49	2	1	1	1
456	1	2	2	34	1	3	2	1
457	1	2	2	69	2	1	4	1
458	1	2	2	52	2	4	3	1
459	1	1	1	68	2	4	4	1
460	1	1	1	72	2	4	4	1
461	1	1	2	41	1	4	3	1
462	1	1	2	24	1	3	1	1
463	1	2	1	32	1	4	4	1
464	1	2	1	34	1	3	4	1
465	1	2	2	32	1	4	4	1
466	1	2	2	53	2	4	3	1
467	1	2	2	54	2	4	4	1
468	1	1	1	26	1	4	3	1
469	1	2	2	32	1	4	3	1
470	1	2	2	28	1	4	3	1
471	1	1	2	29	1	4	3	1
472	1	1	1	33	1	4	4	1
473	1	2	1	70	2	4	4	1
474	1	2	1	29	1	4	4	1
475	1	2	1	52	2	4	4	1
476	1	1	2	48	2	4	4	1
477	1	2	1	20	1	4	4	1
478	1	2	1	18	1	4	4	1
479	1	1	1	52	2	3	1	1
480	1	2	1	26	1	4	1	1
481	1	1	1	45	2	4	4	1
482	1	2	2	49	2	4	1	1
483	1	2	2	54	2	3	3	1
484	1	1	2	53	2	4	4	1
485	1	2	1	53	2	4	4	1
486	1	1	1	54	2	4	3	1
487	1	1	1	54	2	4	3	1
488	1	1	2	28	1	4	1	1
489	1	1	2	49	2	1	1	1
490	1	1	1	54	2	3	1	1
491	1	1	2	49	2	4	4	1
492	1	2	2	47	2	4	4	1
493	1	1	2	49	2	4	4	1
494	1	2	2	42	1	4	3
495	1	2	2	21	1	3	1	1
496	1	2	1	23	1	4	1	3
497	1	2	1	33	1	4	3	1
498	1	1	2	24	1	4	4	1
499	1	2	2	24	1	3	2	1
500	1	2	2	24	1	2	2	1
501	1	1	1	43	2	3	2	1
502	1	2	1	24	1	4	3	1
503	1	1	1	41	1	4	4	1
504	1	1	1	45	2	4	4	1
505	1	1	2	62	2	1	1	1
506	1	2	2	40	1	4	1	1
507	1	1	2	53	2	3	1	1
508	1	2	1	55	2	4	4	1
509	1	2	1	72	2	4	4	1
510	1	1	2	24	1	4	3	1
511	1	2	1	25	1	4	4	1
512	1	2	2	22	1	4	4	1
513	1	1	1	26	1	4	3	1
514	1	2	2	64	2	4	4	1
515	1	2	1	66	2	2	1	1
516	1	2	1	20	1	4	1	1
517	1	1	1	53	2	4	4	1
518	1	1	2	59	2	4	4	1

## Sheet: China
person	Treatment	Gender	Age	Age group	Whole insect_answer	Processed insect_answer	Region
1	2	1	36	1	1	1	3
2	1	1	36	1	3	3	1
3	1	2	24	1	1	1	4
4	1	2	29	1	1	1	5
5	2	1	39	1	4	4	6
6	1	2	26	1	1	1	5
7	1	1	26	1	1	1	5
8	1	1	25	1	4	1	1
9	2	2	24	1	4	2	6
10	1	2	29	1	4	4	4
11	2	1	20	1	4	4	5
12	1	1	24	1	1	1	3
13	2	2	32	1	1	1	6
14	2	2	22	1	1	1	1
15	2	2	30	1	3	1	1
16	2	1	35	1	3	2	1
17	1	2	29	1	4	4	5
18	2	1	30	1	4	1	4
19	1	1	35	1	4	4	3
20	1	1	30	1	1	1	3
21	1	1	20	1	1	1	5
22	1	2	32	1	1	1	3
23	2	1	26	1	2	2	3
24	1	1	32	1	2	1	6
25	1	1	35	1	4	4	3
26	1	2	27	1	4	4	5
27	2	1	32	1	1	1	5
28	2	1	35	1	3	3	1
29	2	2	29	1	4	4	3
30	1	2	38	1	2	1	5
31	1	1	30	1	4	4	5
32	1	1	34	1	4	4	5
33	1	1	36	1	4	3	2
34	1	2	35	1	2	2	3
35	1	2	21	1	3	1	3
36	1	1	33	1	4	1	3
37	2	1	53	2	1	1	6
38	2	2	22	1	4	4	5
39	2	1	36	1	4	1	3
40	2	2	37	1	4	4	4
41	2	1	55	2	1	1	4
42	2	2	26	1	4	3	2
43	1	2	40	1	4	4	1
44	1	2	34	1	4	4	1
45	2	2	20	1	4	1	3
46	1	2	43	2	4	1	3
47	2	2	36	1	4	4	6
48	1	2	27	1	4	3	1
49	2	1	36	1	4	4	5
50	2	2	26	1	2	1	4
51	1	2	39	1	4	1	3
52	1	1	37	1	4	4	3
53	2	1	32	1	1	1	3
54	1	1	52	2	4	3	3
55	1	2	46	2	3	3	5
56	2	1	33	1	4	4	3
57	2	1	33	1	4	3	3
58	2	1	22	1	4	1	1
59	1	1	24	1	4	2	5
60	1	1	41	1	1	1	3
61	2	1	27	1	2	1	3
62	2	1	25	1	3	1	5
63	1	1	38	1	2	1	5
64	2	1	26	1	1	3	5
65	1	1	42	2	3	1	3
66	1	1	33	1	4	1	5
67	2	1	26	1	4	2	5
68	2	1	26	1	4	4	1
69	1	1	21	1	2	3	6
70	2	1	44	2	1	3	5
71	1	1	33	1	4	4	4
72	1	1	32	1	4	4	5
73	1	2	42	2	1	1	3
74	1	1	28	1	1	2	2
75	2	1	44	2	1	1	5
76	2	2	25	1	2	1	3
77	1	2	38	1	4	2	5
78	1	2	39	1	3	3	3
79	1	1	55	2	4	4	3
80	2	1	20	1	3	2	3
81	2	1	24	1	4	1	3
82	2	1	22	1	2	3	3
83	1	1	26	1	4	4	1
84	2	1	32	1	3	2	5
85	2	1	21	1	4	4	5
86	2	1	26	1	3	2	1
87	1	1	69	2	4	1	3
88	1	2	29	1	4	4	6
89	2	1	26	1	4	2	3
90	2	1	71	2	3	3	3
91	2	2	45	2	1	1	5
92	1	1	34	1	4	1	5
93	1	2	30	1	4	4	3
94	1	2	48	2	4	4	3
95	2	1	42	2	4	4	3
96	1	1	33	1	3	3	3
97	1	1	34	1	4	2	3
98	2	1	29	1	4	1	3
99	2	2	42	2	1	1	3
100	1	1	50	2	1	1	3
101	1	1	18	1	4	2	5
102	2	2	47	2	2	1	5
103	2	1	40	1	4	3	3
104	1	1	26	1	1	1	1
105	2	1	34	1	1	1	3
106	2	1	26	1	1	1	6
107	1	1	33	1	4	3	3
108	2	1	30	1	3	3	3
109	2	1	59	2	4	4	3
110	1	1	62	2	1	1	3
111	2	2	42	2	1	1	3
112	2	2	42	2	1	1	3
113	2	2	42	2	4	1	3
114	1	2	45	2	4	4	3
115	2	2	46	2	1	1	3
116	1	2	37	1	2	1	5
117	2	2	21	1	4	3	1
118	2	2	48	2	1	1	3
119	2	2	46	2	4	4	5
120	2	2	53	2	4	3	4
121	2	2	35	1	4	3	3
122	2	2	37	1	2	1	1
123	1	2	51	2	4	3	4
124	2	2	33	1	1	4	1
125	2	2	56	2	4	3	3
126	2	2	54	2	4	3	1
127	1	2	53	2	4	2	3
128	2	2	45	2	2	1	3
129	2	2	37	1	4	1	4
130	2	2	68	2	2	1	1
131	1	2	50	2	4	4	1
132	2	2	46	2	3	3	6
133	1	2	53	2	4	3	3
134	2	2	59	2	4	1	6
135	1	2	48	2	4	1	4
136	2	2	55	2	4	4	2
137	2	2	45	2	3	3	6
138	2	2	47	2	4	4	2
139	1	2	49	2	4	3	4
140	1	2	47	2	4	4	1
141	1	2	59	2	4	2	4
142	1	2	29	1	4	2	5
143	2	2	35	1	1	1	3
144	1	1	65	2	4	3	5
145	1	2	49	2	1	1	1
146	1	1	54	2	4	3	5
147	1	1	33	1	4	4	1
148	1	1	30	1	3	1	1
149	1	2	32	1	4	4	5
150	1	2	32	1	1	1	5
151	2	1	46	2	4	3	5
152	1	2	34	1	4	3	1
153	2	2	28	1	4	3	6
154	2	1	33	1	1	1	5
155	1	1	66	2	4	1	1
156	1	1	26	1	1	1	1
157	1	2	32	1	1	1	3
158	1	1	21	1	3	2	4
159	1	2	30	1	4	3	3
160	2	2	29	1	1	1	4
161	2	2	25	1	4	1	6
162	2	2	35	1	4	2	3
163	1	1	49	2	4	1	3
164	1	1	28	1	1	1	4
165	2	1	53	2	3	3	1
166	1	2	36	1	1	1	3
167	2	2	43	2	3	1	1
168	2	1	32	1	4	3	3
169	1	2	36	1	4	1	6
170	2	1	57	2	4	4	3
171	1	1	25	1	1	1	1
172	2	2	23	1	4	4	3
173	2	2	31	1	4	4	3
174	1	1	59	2	3	3	4
175	2	2	22	1	3	1	1
176	1	2	26	1	4	2	3
177	2	2	29	1	1	1	2
178	2	1	30	1	4	1	6
179	2	2	35	1	1	1	3
180	2	1	41	1	4	4	4
181	1	1	26	1	3	1	6
182	1	2	42	2	4	1	1
183	1	2	39	1	2	4	3
184	2	1	49	2	1	2	3
185	1	1	29	1	4	2	3
186	1	2	31	1	1	1	3
187	1	2	66	2	4	3	1
188	2	1	55	2	4	1	2
189	1	1	45	2	4	3	3
190	2	1	63	2	4	4	3
191	1	2	69	2	4	4	4
192	2	1	26	1	4	3	3
193	1	1	46	2	1	1	3
194	2	2	39	1	1	1	1
195	1	2	46	2	4	4	3
196	2	1	23	1	3	4	1
197	1	1	36	1	3	2	4
198	1	1	52	2	1	1	3
199	2	2	62	2	4	4	3
200	2	1	23	1	4	3	4
201	2	1	41	1	2	3	1
202	1	1	54	2	4	1	3
203	2	1	35	1	1	1	3
204	2	1	85	2	4	3	1
205	1	2	50	2	4	4	3
206	2	2	21	1	2	1	3
207	1	1	37	1	1	1	5
208	2	2	33	1	4	3	3
209	1	2	41	1	4	4	6
210	2	1	33	1	4	1	1
211	1	1	56	2	2	1	1
212	2	1	44	2	3	1	3
213	2	1	24	1	4	3	5
214	2	2	36	1	4	2	5
215	2	2	24	1	3	2	6
216	1	1	42	2	3	2	3
217	2	1	41	1	4	3	4
218	1	2	37	1	4	3	5
219	1	1	28	1	3	1	6
220	2	2	38	1	4	4	5
221	1	1	42	2	4	3	3
222	1	2	67	2	4	4	6
223	2	2	37	1	4	4	5
224	1	1	24	1	4	2	3
225	2	2	39	1	3	2	5
226	1	1	55	2	3	3	3
227	1	1	57	2	3	1	2
228	2	2	29	1	4	3	3
229	2	1	35	1	1	1	3
230	2	2	32	1	4	1	2
231	2	1	20	1	4	4	3
232	1	2	35	1	2	4	6
233	2	1	36	1	1	1	5
234	2	2	35	1	3	2	3
235	2	2	34	1	1	1	3
236	1	2	38	1	1	1	1
237	2	2	36	1	4	3	1
238	2	1	32	1	4	3	1
239	1	2	35	1	3	1	5
240	2	2	28	1	4	4	3
241	2	2	22	1	4	2	5
242	1	1	20	1	4	4	6
243	1	1	47	2	2	1	5
244	1	1	24	1	3	1	3
245	1	2	38	1	1	1	1
246	1	2	38	1	4	1	1
247	1	2	46	2	1	1	3
248	1	1	48	2	1	1	1
249	2	2	37	1	3	1	1
250	2	2	56	2	4	4	1
251	2	2	24	1	2	2	1
252	2	1	36	1	1	1	5
253	1	2	38	1	3	1	3
254	1	2	23	1	4	2	3
255	2	2	35	1	4	1	1
256	2	1	55	2	4	3	3
257	2	2	45	2	4	3	3
258	1	1	43	2	2	1	3
259	2	2	37	1	4	3	1
260	1	1	39	1	4	2	5
261	1	2	33	1	3	1	6
262	1	1	47	2	4	4	3
263	1	2	29	1	2	1	3
264	2	2	46	2	4	4	3
265	2	2	26	1	4	3	3
266	1	1	65	2	4	4	1
267	1	2	26	1	4	1	5
268	1	1	28	1	4	4	4
269	2	1	72	2	3	1	1
270	1	2	20	1	4	3	6
271	1	1	55	2	1	1	2
272	2	1	38	1	2	1	1
273	1	1	64	2	2	4	1
274	2	1	45	2	4	4	1
275	1	1	38	1	1	1	5
276	2	1	26	1	4	1	1
277	1	2	21	1	4	4	6
278	2	1	21	1	1	1	3
279	1	1	46	2	4	4	6
280	1	1	49	2	4	4	4
281	1	1	41	1	4	1	6
282	1	1	49	2	2	1	6
283	2	1	21	1	2	4	5
284	2	1	45	2	1	1	6
285	2	2	46	2	1	1	1
286	1	1	25	1	4	1	1
287	1	1	65	2	3	3	4
288	2	1	65	2	2	4	6
289	2	1	51	2	3	3	4
290	2	2	51	2	4	3	6
291	1	2	28	1	1	2	3
292	1	2	27	1	2	1	1
293	1	2	23	1	3	3	6
294	1	2	53	2	2	1	6
295	2	1	52	2	4	3	2
296	2	2	35	1	1	1	4
297	1	1	21	1	4	4	3
298	2	2	65	2	1	1	3
299	2	1	58	2	4	2	3
300	2	1	45	2	1	1	5
301	1	1	29	1	3	2	5
302	2	1	30	1	3	1	3
303	2	2	33	1	2	1	3
304	1	2	24	1	1	1	3
305	1	1	32	1	4	1	5
306	1	1	32	1	4	4	3
307	2	1	63	2	4	3	3
308	2	2	19	1	4	1	5
309	1	1	34	1	2	1	5
310	2	1	39	1	4	3	3
311	2	1	43	2	3	4	3
312	1	2	20	1	4	4	5
313	2	1	51	2	4	3	3
314	1	1	35	1	1	1	3
315	1	1	22	1	1	1	1
316	1	1	26	1	2	1	3
317	1	2	32	1	4	4	5
318	1	2	37	1	4	4	3
319	1	2	23	1	4	1	5
320	1	2	61	2	1	2	3
321	2	2	45	2	4	3	5
322	2	1	31	1	3	1	5
323	2	1	35	1	4	1	3
324	1	1	55	2	4	2	3
325	2	1	24	1	4	3	3
326	1	1	60	2	3	1	5
327	2	2	31	1	4	3	5
328	2	1	55	2	1	2	3
329	2	2	21	1	4	2	3
330	2	1	20	1	4	4	3
331	2	2	20	1	4	4	5
332	1	2	21	1	4	2	5
333	2	1	20	1	1	1	6
334	1	2	43	2	4	3	5
335	2	2	30	1	4	4	5
336	1	2	35	1	4	3	1
337	2	2	41	1	4	3	5
338	1	2	24	1	4	1	3
339	1	1	72	2	1	4	3
340	2	2	23	1	2	1	5
341	2	1	32	1	4	4	3
342	2	2	21	1	4	4	3
343	2	2	30	1	4	1	1
344	1	2	26	1	4	1	1
345	1	2	26	1	4	1	5
346	2	1	32	1	4	1	3
347	1	1	37	1	3	3	5
348	1	2	35	1	4	4	5
349	1	1	43	2	3	3	1
350	2	1	66	2	4	1	6
351	2	1	32	1	3	2	6
352	2	2	27	1	4	4	3
353	2	1	62	2	4	1	5
354	2	1	22	1	1	1	5
355	1	2	27	1	4	4	1
356	2	1	33	1	3	2	1
357	1	1	41	1	4	4	3
358	1	2	36	1	4	3	1
359	2	2	29	1	1	1	1
360	2	2	39	1	4	2	3
361	2	2	43	2	4	3	5
362	1	2	23	1	4	4	5
363	1	1	42	2	4	4	5
364	2	1	40	1	3	2	3
365	1	1	41	1	1	1	3
366	2	1	26	1	3	3	3
367	1	2	28	1	3	2	5
368	1	1	38	1	3	3	3
369	2	1	45	2	4	4	1
370	1	2	38	1	4	3	1
371	2	2	27	1	4	3	5
372	1	2	43	2	4	3	3
373	1	1	58	2	2	2	1
374	2	2	21	1	4	1	5
375	1	1	33	1	4	1	5
376	1	2	29	1	4	4	1
377	2	1	35	1	1	1	1
378	2	1	36	1	4	4	2
379	2	2	30	1	4	3	6
380	1	2	31	1	1	1	3
381	2	1	32	1	3	2	5
382	2	1	44	2	4	4	4
383	1	2	46	2	4	4	3
384	2	1	27	1	4	4	6
385	1	2	22	1	4	1	3
386	1	2	25	1	2	1	1
387	2	1	26	1	4	4	6
388	2	2	45	2	4	4	5
389	2	1	49	2	3	1	6
390	2	2	36	1	4	3	5
391	1	2	23	1	3	1	1
392	2	1	32	1	4	4	1
393	1	2	32	1	4	4	5
394	2	1	38	1	4	3	5
395	1	2	48	2	4	3	6
396	1	1	20	1	4	2	5
397	1	1	54	2	2	2	5
398	1	2	33	1	4	4	5
399	2	1	44	2	3	1	4
400	1	2	35	1	4	3	5
401	1	1	30	1	1	1	3
402	1	1	65	2	4	4	1
403	2	1	31	1	2	2	3
404	1	1	25	1	3	3	3
405	1	2	20	1	3	1	3
406	2	1	46	2	1	1	3
407	2	1	27	1	4	3	6
408	1	2	30	1	4	4	3
409	1	1	59	2	4	3	3
410	1	1	36	1	4	3	3
411	1	1	39	1	4	3	4
412	1	2	48	2	4	2	3
413	1	1	79	2	4	2	3
414	2	1	25	1	4	3	1
415	2	2	21	1	2	1	6
416	2	2	24	1	1	1	4
417	1	1	26	1	2	4	3
418	2	1	47	2	4	4	3
419	2	1	75	2	4	3	3
420	1	1	59	2	1	1	5
421	2	2	50	2	1	1	4
422	1	1	38	1	1	1	3
423	2	2	51	2	1	1	1
424	1	2	25	1	4	3	5
425	2	1	38	1	4	1	3
426	1	1	50	2	4	4	4
427	2	2	33	1	4	4	3
428	2	1	46	2	2	3	3
429	2	1	55	2	3	3	3
430	1	1	48	2	4	3	3
431	2	2	60	2	4	4	4
432	1	2	39	1	4	4	4
433	2	1	61	2	4	4	3
434	1	2	52	2	1	1	5
435	1	1	49	2	4	3	2
436	1	1	22	1	1	1	3
437	1	1	59	2	4	4	3
438	2	1	49	2	1	1	5
439	1	1	32	1	2	1	1
440	1	1	59	2	4	3	3
441	2	1	55	2	4	3	3
442	2	1	36	1	1	2	3
443	2	1	48	2	4	4	3
444	2	2	27	1	4	1	5
445	2	1	50	2	4	4	5
446	1	1	47	2	1	1	3
447	2	2	45	2	4	4	3
448	1	1	30	1	3	4	1
449	2	2	23	1	4	1	1
450	1	2	40	1	4	3	5
451	1	1	51	2	1	1	5
452	1	2	52	2	4	1	2
453	1	1	52	2	4	4	4
454	2	2	37	1	3	1	5
455	2	1	33	1	4	4	5
456	2	1	45	2	2	2	4
457	1	1	28	1	1	1	3
458	1	2	49	2	4	3	3
459	2	1	55	2	4	4	3
460	1	2	22	1	4	4	3
461	2	2	24	1	2	3	5
462	1	2	42	2	1	1	3
463	2	2	38	1	4	4	5
464	2	1	29	1	1	1	1
465	2	1	39	1	4	4	3
466	1	1	50	2	3	2	5
467	2	2	37	1	1	1	3
468	2	2	22	1	4	1	6
469	2	1	55	2	3	1	3
470	2	1	52	2	1	1	4
471	2	1	48	2	2	1	3
472	1	1	54	2	4	2	4
473	1	1	26	1	2	1	3
474	2	1	51	2	4	4	5
475	1	1	51	2	4	4	2
476	2	2	51	2	4	3	3
477	1	1	46	2	3	3	3
478	1	1	54	2	4	3	3
479	1	1	53	2	4	3	2
480	2	1	52	2	2	1	3
481	2	2	58	2	4	3	5
482	1	2	35	1	3	1	3
483	1	1	59	2	4	3	4
484	1	2	65	2	3	1	4
485	1	1	46	2	4	3	3
486	1	2	47	2	4	1	3
487	1	2	52	2	4	1	3
488	1	1	58	2	4	1	4
489	1	1	36	1	1	1	2
490	1	1	59	2	2	1	6
491	2	1	50	2	4	2	3
492	2	1	49	2	2	1	6
493	1	2	38	1	4	2	2
494	1	1	48	2	4	4	3
495	1	1	40	1	4	4	3
496	2	2	42	2	1	1	3
497	2	1	51	2	3	2	6
498	2	2	54	2	4	4	3
499	1	1	21	1	2	3	3
500	2	1	22	1	4	1	3
501	1	2	33	1	4	3	3
502	2	2	65	2	3	2	5
503	2	2	53	2	4	3	4
504	1	1	56	2	4	3	6
505	1	1	39	1	2	1	3
506	1	1	59	2	4	4	6
507	2	1	48	2	1	1	5
508	1	1	38	1	3	3	3
509	1	2	46	2	3	3	3
510	2	2	32	1	4	3	1
511	1	1	49	2	4	4	3
512	1	2	55	2	4	4	3
513	1	1	50	2	4	2	3
514	2	1	48	2	1	1	3
515	1	2	21	1	4	4	3
516	2	2	52	2	4	4	3
517	1	1	33	1	3	3	3
518	1	1	59	2	4	4	6
519	1	1	45	2	2	3	5
520	2	1	35	1	4	4	3
521	1	2	56	2	3	2	3
522	2	1	64	2	4	4	6
523	2	2	56	2	3	2	3
524	2	1	46	2	4	4	6
525	1	2	33	1	4	3	3
526	1	1	49	2	3	1	6
527	2	1	48	2	4	4	2
528	2	1	40	1	2	2	6
529	1	2	50	2	3	4	2
530	2	2	56	2	4	4	2
531	1	2	52	2	2	1	5
532	1	1	40	1	4	4	3
533	1	1	51	2	4	4	2
534	1	2	20	1	4	4	5
535	1	1	46	2	1	1	5
536	1	1	65	2	4	3	5
537	2	1	47	2	4	4	4
538	2	2	26	1	3	1	5
539	1	2	18	1	4	2	6
540	2	1	19	1	4	4	5
541	2	1	22	1	1	2	3
542	2	2	47	2	4	1	5
543	1	1	27	1	3	1	3
544	1	1	22	1	1	1	5
545	1	1	18	1	3	3	5
546	1	1	70	2	4	1	5
547	2	1	24	1	4	4	5

## Sheet: Italy
person	Treatment	Gender	Age	Age group	Whole insect_answer	Processed insect_answer	Region
1	2	1	40	1	4	4	3
2	1	1	24	1	4	1	3
3	1	1	24	1	4	4	2
4	1	2	44	2	4	4	3
5	2	2	22	1	4	4	2
6	2	1	20	1	3	3	2
7	2	2	45	2	4	4	2
8	1	2	32	1	4	4	3
9	1	2	38	1	2	1	4
10	1	2	32	1	4	1	3
11	1	1	23	1	4	2	3
12	1	1	31	1	4	4	2
13	2	1	20	1	4	4	1
14	2	1	44	2	4	3	3
15	1	1	35	1	2	1	1
16	2	1	40	1	4	4	2
17	1	1	37	1	4	1	2
18	1	1	64	2	4	4	1
19	1	1	40	1	4	1	4
20	2	1	46	2	2	3	2
21	1	1	23	1	2	1	2
22	2	1	44	2	4	4	3
23	1	2	43	2	4	4	3
24	2	2	39	1	4	4	4
25	2	1	19	1	4	3	3
26	1	2	23	1	4	4	4
27	2	1	41	1	4	4	1
28	1	2	23	1	4	4	4
29	1	2	39	1	4	4	3
30	1	2	54	2	4	4	3
31	2	1	27	1	4	3	2
32	2	2	21	1	4	3	4
33	2	1	38	1	2	2	4
34	2	2	20	1	4	4	4
35	2	2	34	1	4	4	4
36	1	2	41	1	4	4	3
37	1	2	27	1	4	3	3
38	1	1	35	1	4	4	1
39	1	2	24	1	4	4	4
40	1	2	24	1	4	4	4
41	1	2	31	1	4	4	3
42	2	2	23	1	4	1	3
43	1	2	37	1	4	4	3
44	1	2	23	1	4	4	3
45	1	2	38	1	4	4	3
46	1	1	51	2	3	3	2
47	1	2	45	2	4	4	3
48	1	1	60	2	4	4	1
49	1	2	46	2	4	1	2
50	2	2	68	2	4	4	2
51	1	2	33	1	4	4	3
52	1	2	25	1	4	4	2
53	1	1	54	2	3	3	4
54	2	2	26	1	4	4	2
55	2	1	35	1	3	3	4
56	1	1	46	2	1	1	4
57	2	2	67	2	4	4	2
58	1	2	51	2	4	1	3
59	1	2	23	1	4	4	1
60	2	1	40	1	4	4	4
61	2	2	21	1	4	2	1
62	2	1	49	2	4	4	3
63	1	1	64	2	4	4	2
64	1	2	62	2	4	4	3
65	2	1	45	2	4	4	1
66	2	2	47	2	2	1	1
67	2	2	48	2	4	4	3
68	1	1	32	1	4	4	4
69	1	1	65	2	4	4	3
70	1	1	36	1	4	1	4
71	2	1	42	2	4	4	4
72	2	2	37	1	3	3	3
73	2	1	25	1	3	1	2
74	1	2	66	2	4	4	3
75	1	1	18	1	2	1	1
76	2	1	44	2	4	4	4
77	1	1	62	2	4	4	3
78	2	1	57	2	4	4	1
79	1	1	70	2	1	1	3
80	1	2	70	2	4	4	4
81	2	1	50	2	4	3	3
82	1	1	58	2	4	4	2
83	1	2	71	2	4	4	4
84	2	1	27	1	3	3	4
85	2	1	37	1	4	4	2
86	1	1	47	2	3	3	4
87	2	1	51	2	3	3	2
88	2	2	30	1	2	1	4
89	2	1	75	2	4	4	2
90	2	2	20	1	4	3	3
91	2	2	32	1	4	4	2
92	1	1	41	1	4	4	1
93	2	2	25	1	4	3	4
94	2	1	51	2	4	3	4
95	1	2	29	1	4	3	4
96	1	2	33	1	4	3	2
97	1	2	43	2	4	4	1
98	2	1	75	2	4	4	4
99	2	1	42	2	4	4	3
100	2	2	52	2	4	4	1
101	1	1	22	1	4	3	4
102	1	2	50	2	4	4	3
103	2	1	47	2	4	4	2
104	1	1	60	2	4	3	1
105	1	2	29	1	4	1	3
106	1	1	21	1	4	4	2
107	1	2	71	2	4	4	1
108	1	1	33	1	4	1	4
109	1	1	55	2	4	4	1
110	1	2	24	1	4	4	2
111	1	1	54	2	3	3	1
112	1	1	52	2	4	4	1
113	2	2	77	2	4	4	2
114	2	1	22	1	2	2	4
115	2	2	69	2	4	4	1
116	2	1	45	2	4	3	3
117	1	1	54	2	4	3	1
118	2	1	29	1	2	1	4
119	1	2	18	1	4	4	4
120	1	1	50	2	4	4	3
121	1	2	24	1	4	4	2
122	1	2	56	2	4	1	2
123	1	1	51	2	4	4	2
124	2	2	25	1	1	1	1
125	2	2	38	1	4	4	4
126	1	2	63	2	4	4	3
127	2	2	57	2	4	4	4
128	1	1	34	1	4	1	3
129	2	1	30	1	4	4	4
130	1	2	72	2	4	4	1
131	1	1	43	2	4	4	4
132	2	1	42	2	2	1	2
133	2	1	58	2	4	4	2
134	1	2	23	1	4	4	1
135	1	1	32	1	4	4	4
136	1	1	45	2	4	4	3
137	1	1	39	1	4	1	1
138	1	1	62	2	3	3	2
139	2	1	47	2	4	4	1
140	1	1	61	2	4	3	3
141	1	2	42	2	4	4	3
142	2	1	64	2	4	4	1
143	2	2	36	1	4	4	4
144	2	2	47	2	4	2	3
145	1	2	62	2	4	4	4
146	1	2	31	1	4	4	1
147	2	2	27	1	4	3	4
148	1	2	29	1	3	1	1
149	1	2	22	1	4	4	2
150	2	2	36	1	4	4	4
151	2	1	45	2	3	1	4
152	1	1	69	2	4	4	4
153	1	2	50	2	3	3	2
154	1	2	67	2	4	4	3
155	1	1	55	2	3	1	2
156	2	1	55	2	4	3	3
157	2	2	33	1	4	3	2
158	2	1	38	1	4	3	2
159	2	2	37	1	2	1	3
160	2	1	42	2	4	4	4
161	1	2	22	1	4	2	1
162	2	1	52	2	4	4	1
163	1	2	37	1	4	4	3
164	2	1	80	2	4	4	1
165	2	2	71	2	4	4	3
166	2	2	21	1	1	1	3
167	2	1	60	2	4	4	1
168	1	2	23	1	4	3	2
169	2	2	38	1	4	3	4
170	1	1	44	2	4	4	2
171	1	1	73	2	2	4	1
172	1	2	33	1	2	4	2
173	1	1	63	2	4	4	2
174	1	1	20	1	4	4	2
175	2	2	65	2	4	3	3
176	1	2	41	1	4	4	4
177	2	2	60	2	4	4	1
178	1	1	77	2	4	4	4
179	2	2	56	2	3	3	4
180	2	2	39	1	4	4	4
181	1	1	65	2	4	3	3
182	2	2	69	2	4	3	3
183	2	2	20	1	4	4	3
184	2	1	60	2	4	4	2
185	2	1	41	1	4	4	1
186	2	1	59	2	4	4	1
187	2	1	50	2	4	1	3
188	1	1	36	1	2	2	1
189	1	1	31	1	4	4	1
190	1	2	55	2	4	4	3
191	1	1	25	1	2	1	1
192	2	2	65	2	4	4	4
193	2	2	65	2	4	4	4
194	1	1	73	2	4	3	2
195	2	1	46	2	4	4	1
196	1	2	61	2	4	4	2
197	1	2	40	1	4	4	2
198	1	2	52	2	4	4	2
199	1	1	30	1	4	4	4
200	2	1	52	2	1	1	3
201	2	1	27	1	4	3	3
202	2	2	36	1	4	4	1
203	2	2	57	2	4	4	4
204	1	1	34	1	4	1	1
205	2	2	47	2	4	4	4
206	1	2	60	2	4	4	1
207	1	2	33	1	3	3	3
208	1	1	59	2	4	4	3
209	2	1	22	1	4	4	3
210	1	1	44	2	4	4	3
211	1	2	71	2	4	4	2
212	1	1	61	2	4	4	4
213	1	2	32	1	4	4	1
214	1	1	67	2	4	4	4
215	1	2	41	1	4	4	1
216	1	1	28	1	1	1	2
217	2	1	72	2	4	4	4
218	1	1	49	2	4	3	3
219	2	1	26	1	1	3	3
220	1	1	28	1	4	4	4
221	1	2	67	2	4	4	3
222	1	2	80	2	4	4	3
223	1	1	74	2	4	4	1
224	2	1	61	2	4	3	3
225	1	2	37	1	4	3	2
226	1	2	64	2	4	4	2
227	1	2	36	1	2	2	2
228	2	2	67	2	4	3	3
229	1	2	33	1	4	4	3
230	1	1	39	1	4	4	4
231	1	1	71	2	4	4	2
232	1	2	51	2	3	1	2
233	1	2	52	2	4	4	3
234	2	2	47	2	4	4	1
235	2	2	63	2	4	1	3
236	2	2	28	1	4	3	1
237	2	2	58	2	4	4	4
238	2	2	32	1	4	3	2
239	2	1	50	2	3	3	1
240	1	2	23	1	4	4	1
241	2	1	44	2	4	4	2
242	1	1	30	1	4	2	2
243	2	2	21	1	4	4	2
244	2	1	46	2	4	2	3
245	1	2	55	2	4	4	3
246	2	2	46	2	4	4	4
247	1	1	37	1	3	2	1
248	2	1	80	2	1	1	4
249	1	2	31	1	4	4	4
250	1	2	53	2	4	4	4
251	2	2	63	2	4	4	1
252	2	2	54	2	4	4	1
253	1	2	20	1	4	4	4
254	1	2	27	1	4	4	3
255	2	1	42	2	4	4	1
256	1	1	25	1	4	1	2
257	2	2	22	1	4	1	4
258	2	2	39	1	4	4	2
259	1	2	52	2	2	1	3
260	1	2	58	2	4	3	2
261	2	1	50	2	4	4	2
262	1	2	37	1	4	4	2
263	2	2	22	1	4	4	1
264	2	2	47	2	4	4	4
265	1	2	39	1	4	4	4
266	1	1	68	2	3	1	3
267	2	2	61	2	1	1	3
268	1	1	43	2	1	1	3
269	1	2	65	2	4	4	1
270	1	2	31	1	3	3	2
271	1	2	35	1	4	4	4
272	2	1	35	1	4	4	1
273	2	2	35	1	4	4	1
274	2	2	43	2	4	4	1
275	2	1	30	1	4	3	1
276	2	1	50	2	4	4	2
277	2	2	53	2	4	4	1
278	2	1	37	1	3	2	4
279	1	2	48	2	3	1	2
280	2	2	48	2	4	2	4
281	2	2	43	2	4	4	2
282	2	2	57	2	4	4	1
283	2	1	33	1	4	3	1
284	2	2	51	2	4	4	2
285	2	2	56	2	4	3	4
286	2	2	62	2	4	3	4
287	2	1	23	1	4	4	4
288	1	2	37	1	4	4	2
289	1	2	60	2	4	1	3
290	2	1	60	2	4	4	4
291	1	1	38	1	4	4	3
292	1	2	46	2	4	3	1
293	1	2	52	2	3	3	4
294	1	2	32	1	4	4	3
295	1	2	60	2	4	4	2
296	1	2	25	1	2	1	1
297	1	2	23	1	4	1	4
298	2	1	23	1	4	4	4
299	1	1	41	1	4	4	4
300	1	1	53	2	4	4	2
301	1	2	35	1	4	1	4
302	2	2	40	1	3	1	4
303	1	1	24	1	4	4	3
304	2	2	67	2	4	2	2
305	1	1	55	2	1	1	1
306	1	2	25	1	3	3	1
307	1	2	48	2	4	4	4
308	2	2	42	2	4	4	2
309	2	2	31	1	4	4	3
310	2	1	21	1	3	3	4
311	1	2	62	2	4	4	2
312	1	1	67	2	3	1	2
313	2	1	18	1	4	4	2
314	1	1	60	2	4	4	1
315	2	2	67	2	3	3	2
316	1	1	18	1	3	1	1
317	2	1	64	2	4	4	4
318	2	2	55	2	4	4	4
319	1	2	34	1	4	4	4
320	2	1	37	1	1	1	3
321	1	2	61	2	4	4	1
322	1	2	44	2	1	1	3
323	2	2	37	1	4	3	1
324	1	2	55	2	4	4	2
325	2	2	57	2	4	3	2
326	2	2	33	1	4	4	3
327	2	2	34	1	4	4	4
328	2	1	71	2	4	3	4
329	1	1	62	2	4	4	4
330	1	1	68	2	3	2	3
331	1	1	59	2	1	1	3
332	2	2	35	1	4	4	4
333	2	2	22	1	2	1	4
334	2	1	46	2	2	1	3
335	1	2	26	1	4	3	2
336	2	1	72	2	4	3	2
337	1	1	30	1	4	4	3
338	2	1	47	2	3	4	4
339	1	2	49	2	4	3	3
340	2	2	69	2	4	4	4
341	1	2	19	1	4	4	4
342	1	2	24	1	4	4	2
343	1	1	65	2	4	4	2
344	2	2	21	1	3	2	1
345	2	1	51	2	4	4	4
346	2	1	75	2	4	4	4
347	1	2	57	2	4	4	1
348	1	2	23	1	4	4	4
349	1	2	47	2	4	4	1
350	2	1	18	1	4	4	1
351	1	2	74	2	4	4	1
352	2	1	36	1	4	2	4
353	1	2	59	2	4	4	4
354	1	1	22	1	3	1	4
355	1	2	44	2	4	3	4
356	2	2	45	2	4	4	2
357	2	1	49	2	4	4	4
358	2	2	42	2	4	4	4
359	2	2	32	1	4	4	4
360	1	2	33	1	4	3	4
361	1	2	42	2	4	4	3
362	1	1	75	2	4	4	4
363	2	2	27	1	4	4	3
364	1	2	38	1	4	3	1
365	1	1	29	1	2	4	4
366	1	1	24	1	4	4	4
367	2	2	21	1	4	3	3
368	1	1	45	2	3	4	4
369	2	1	71	2	4	4	3
370	1	2	70	2	4	4	4
371	1	1	39	1	1	4	4
372	1	1	31	1	3	3	4
373	2	2	37	1	4	4	4
374	2	2	43	2	4	4	4
375	2	1	20	1	1	3	1
376	1	2	65	2	4	4	4
377	2	2	58	2	4	4	4
378	2	2	53	2	4	4	4
379	1	2	38	1	2	1	1
380	2	2	52	2	4	4	2
381	2	1	52	2	4	4	1
382	1	1	67	2	4	4	2
383	2	1	58	2	4	4	4
384	1	2	50	2	4	4	4
385	2	1	64	2	4	4	4
386	2	1	74	2	4	4	1
387	1	1	65	2	1	1	4
388	2	1	71	2	4	3	1
389	2	1	66	2	1	1	1
390	1	2	67	2	4	4	1
391	2	2	80	2	4	4	2
392	1	2	75	2	3	2	1
393	1	2	76	2	4	4	1
394	2	2	71	2	1	1	2
395	2	2	73	2	4	4	4
396	2	1	65	2	4	4	1
397	2	2	51	2	4	4	1
398	1	1	50	2	4	2	4
399	1	2	54	2	4	4	4
400	2	1	67	2	4	4	2
401	1	1	42	2	4	2	4
402	1	2	65	2	2	1	2
403	1	2	56	2	4	3	4
404	2	2	36	1	4	3	4
405	1	1	67	2	4	3	1
406	1	2	49	2	4	4	2
407	2	1	65	2	4	4	4
408	1	1	65	2	4	4	4
409	1	2	46	2	4	4	4
410	1	1	59	2	4	4	2
411	1	1	51	2	4	4	3
412	2	1	48	2	4	4	1
413	1	1	58	2	4	4	1
414	1	2	55	2	3	2	1
415	2	2	53	2	4	3	1
416	1	2	68	2	4	4	4
417	2	2	72	2	4	4	1
418	2	2	50	2	3	3	1
419	2	2	70	2	4	3	1
420	1	2	73	2	4	4	1
421	2	2	46	2	2	1	4
422	1	1	69	2	4	4	1
423	2	1	65	2	4	1	1
424	1	2	70	2	3	1	1
425	1	2	60	2	4	4	4
426	2	1	67	2	4	1	4
427	2	2	51	2	4	4	4
428	2	2	59	2	4	4	4
429	2	1	66	2	4	4	1
430	2	2	57	2	4	4	4
431	1	2	64	2	2	1	1
432	1	2	53	2	3	1	1
433	1	1	69	2	3	3	1
434	1	1	74	2	4	4	1
435	2	1	64	2	4	4	4
436	2	2	71	2	4	3	1
437	1	2	65	2	1	1	1
438	2	1	65	2	3	4	4
439	2	1	75	2	4	4	1
440	1	2	55	2	4	4	1
441	2	1	60	2	4	4	1
442	1	1	69	2	4	4	1
443	2	1	72	2	3	2	1
444	2	2	66	2	4	4	1
445	2	2	75	2	4	4	4
446	2	1	58	2	4	4	4
447	2	1	72	2	2	1	1
448	1	2	52	2	4	4	4
449	2	1	59	2	4	4	1
450	1	1	65	2	4	4	4
451	2	2	68	2	4	3	4
452	2	1	65	2	4	3	4
453	2	2	65	2	4	2	1
454	1	1	66	2	4	2	1
455	2	2	71	2	4	4	1
456	1	2	65	2	4	4	4
457	1	1	67	2	4	3	1
458	1	1	68	2	4	4	4
459	2	1	66	2	3	3	1
460	1	2	69	2	4	4	4
461	1	2	57	2	4	4	1
462	1	1	74	2	4	4	4
463	2	2	65	2	3	2	1
464	2	2	47	2	4	4	1
465	1	2	70	2	4	4	4
466	1	2	70	2	4	4	4
467	2	1	81	2	4	4	4
468	2	1	61	2	4	4	1
469	2	1	70	2	4	3	4
470	1	2	67	2	4	4	4
471	1	1	72	2	4	4	4
472	1	1	66	2	4	4	4
473	1	1	73	2	4	4	4
474	1	1	69	2	4	4	4
475	2	1	84	2	4	4	4
476	1	2	72	2	4	4	4
477	1	1	66	2	4	3	4
478	1	2	80	2	4	4	4
479	2	1	68	2	4	2	4
480	1	2	68	2	4	4	4
481	1	1	66	2	4	4	4
482	2	1	82	2	2	1	4
483	1	1	43	2	4	4	4
484	1	1	68	2	4	4	4
485	2	2	67	2	4	4	4
486	2	1	50	2	4	1	4
487	2	1	66	2	4	4	4
488	1	1	39	1	4	4	4
489	2	1	66	2	4	4	4
490	2	2	65	2	4	3	4
491	1	2	66	2	4	4	4
492	1	2	70	2	4	4	4
493	1	2	65	2	4	3	4
494	1	1	37	1	4	4	4
495	1	1	45	2	4	4	1
496	2	1	47	2	1	1	4
497	2	1	35	1	2	1	2
498	1	2	76	2	4	4	3
499	1	1	67	2	4	4	4
500	2	1	40	1	4	4	3
501	2	2	35	1	4	1	1
502	1	1	56	2	4	4	1
503	2	1	48	2	4	3	4
504	1	1	44	2	4	4	4
505	2	1	22	1	4	4	4
506	1	1	61	2	3	3	1
507	2	1	46	2	4	3	4
508	2	1	32	1	4	3	2
509	2	1	32	1	3	3	1
510	1	1	60	2	4	4	1
511	1	1	53	2	4	4	4
512	2	2	45	2	4	4	1
513	2	2	58	2	4	4	1
514	2	2	26	1	4	3	1
515	1	2	61	2	4	4	4
516	1	2	43	2	2	2	4
517	1	1	29	1	1	1	4
518	1	2	23	1	4	4	4
519	2	2	76	2	1	1	4
520	1	2	68	2	4	3	2
521	2	1	52	2	1	1	2
522	1	2	42	2	4	4	4
523	2	2	45	2	3	3	4
524	2	2	75	2	3	3	2
525	1	2	19	1	4	4	3
526	2	2	55	2	4	3	1
527	1	2	55	2	4	4	4
528	1	2	27	1	4	4	1

## Sheet: Mexico
person	Treatment	Gender	Age	Age group	Whole insect_answer	Processed insect_answer	Region
1	1	2	44	2	1	1	2
2	1	2	38	1	4	4	2
3	2	2	27	1	1	1	3
4	2	1	20	1	4	4	2
5	1	2	21	1	3	3	2
6	2	1	37	1	1	1	3
7	2	2	26	1	4	3	1
8	2	1	20	1	4	4	3
9	2	1	27	1	4	2	2
10	2	1	34	1	3	3	1
11	1	2	37	1	2	1	2
12	1	2	59	2	4	4	3
13	1	2	32	1	1	1	2
14	1	1	65	2	4	1	3
15	2	2	32	1	4	3	3
16	1	2	56	2	4	4	1
17	2	2	47	2	3	3	2
18	2	2	29	1	4	4	1
19	1	2	31	1	4	3	3
20	2	2	36	1	4	3	2
21	2	1	65	2	1	1	2
22	1	2	28	1	4	4	1
23	2	2	28	1	4	3	1
24	2	2	65	2	3	3	1
25	2	2	61	2	4	4	2
26	1	2	49	2	4	4	2
27	1	2	32	1	4	3	3
28	2	2	67	2	3	3	2
29	2	2	56	2	1	1	3
30	1	2	25	1	2	1	2
31	2	2	27	1	2	2	2
32	1	1	71	2	1	2	3
33	1	2	35	1	3	3	1
34	1	1	69	2	3	3	2
35	1	2	73	2	4	3	1
36	2	1	54	2	3	3	2
37	1	1	68	2	3	3	3
38	2	1	69	2	4	4	1
39	2	1	73	2	3	4	2
40	1	1	25	1	1	1	3
41	1	1	28	1	1	1	1
42	2	1	23	1	2	2	2
43	1	1	32	1	4	4	2
44	1	1	19	1	3	1	1
45	2	1	26	1	1	1	1
46	1	1	29	1	4	4	1
47	1	1	23	1	1	1	1
48	1	1	30	1	1	1	1
49	1	1	22	1	4	3	2
50	2	1	29	1	3	3	2
51	2	2	20	1	4	4	3
52	1	2	24	1	3	3	2
53	2	1	21	1	2	1	3
54	1	1	33	1	1	1	1
55	2	2	45	2	1	1	2
56	1	2	36	1	3	1	1
57	1	2	36	1	4	4	2
58	1	1	62	2	1	1	3
59	1	2	38	1	1	1	2
60	1	1	33	1	1	2	3
61	2	2	21	1	4	4	1
62	1	2	23	1	4	3	1
63	2	1	37	1	1	1	1
64	2	2	43	2	2	1	2
65	2	2	24	1	4	4	3
66	2	1	35	1	1	1	2
67	2	1	36	1	1	1	3
68	1	1	34	1	2	3	3
69	1	2	48	2	4	1	2
70	1	1	64	2	1	3	3
71	2	1	45	2	1	1	2
72	1	1	29	1	3	3	1
73	2	1	49	2	4	3	2
74	1	1	65	2	4	4	3
75	2	2	48	2	4	4	2
76	1	1	45	2	2	2	2
77	1	2	41	1	3	3	2
78	1	2	42	2	2	1	3
79	2	2	58	2	3	2	3
80	2	2	36	1	4	4	3
81	1	2	33	1	3	2	2
82	1	1	21	1	3	3	3
83	2	2	62	2	1	1	2
84	1	2	28	1	3	1	1
85	2	1	48	2	2	3	3
86	1	1	24	1	4	4	2
87	2	1	38	1	3	1	2
88	2	2	27	1	4	3	1
89	2	2	49	2	4	3	3
90	1	2	49	2	3	1	3
91	1	1	60	2	1	1	3
92	1	1	29	1	2	1	2
93	2	1	31	1	2	2	1
94	1	2	59	2	3	3	3
95	1	2	18	1	1	1	3
96	2	1	24	1	3	1	3
97	2	2	47	2	3	2	2
98	1	2	24	1	4	3	2
99	1	2	37	1	4	1	3
100	1	1	56	2	3	3	1
101	1	1	42	2	4	1	2
102	2	1	20	1	3	2	3
103	2	1	55	2	2	1	2
104	1	1	20	1	3	3	1
105	1	2	36	1	4	1	2
106	2	2	47	2	3	4	3
107	2	2	35	1	4	4	1
108	1	1	59	2	1	1	1
109	1	1	23	1	3	1	2
110	2	2	55	2	1	1	1
111	1	2	40	1	1	1	3
112	1	1	52	2	1	1	3
113	1	1	48	2	1	1	2
114	1	2	26	1	4	4	2
115	2	2	37	1	1	1	2
116	1	2	18	1	3	3	2
117	2	1	28	1	1	1	3
118	2	2	48	2	3	3	2
119	1	2	45	2	4	4	2
120	2	2	31	1	3	3	1
121	1	2	49	2	3	2	1
122	1	2	40	1	3	1	3
123	2	2	31	1	1	1	2
124	2	2	30	1	3	2	1
125	2	1	33	1	1	1	2
126	2	2	35	1	4	4	2
127	1	2	50	2	3	1	2
128	2	2	58	2	2	2	1
129	1	1	56	2	1	1	2
130	2	2	30	1	1	1	3
131	2	2	30	1	3	2	2
132	1	2	35	1	4	4	2
133	1	1	32	1	2	1	2
134	2	2	20	1	3	1	3
135	1	2	24	1	3	3	3
136	1	1	38	1	4	4	1
137	2	1	32	1	4	4	2
138	2	1	56	2	2	1	1
139	2	1	45	2	1	1	3
140	1	2	38	1	4	4	1
141	1	1	24	1	1	1	2
142	2	2	58	2	1	1	1
143	2	2	59	2	2	1	2
144	2	2	46	2	4	3	3
145	1	2	53	2	4	3	3
146	1	2	27	1	4	1	1
147	2	1	47	2	1	2	2
148	2	1	35	1	3	2	1
149	2	1	39	1	3	3	2
150	2	1	45	2	4	1	2
151	2	2	41	1	2	2	1
152	2	2	55	2	1	1	3
153	1	1	27	1	1	1	2
154	2	1	24	1	1	1	3
155	2	2	30	1	2	1	2
156	2	2	39	1	1	1	1
157	1	2	36	1	4	1	1
158	2	1	58	2	3	3	2
159	1	2	27	1	1	1	2
160	2	1	25	1	3	2	2
161	1	2	49	2	3	2	2
162	1	2	47	2	3	3	2
163	1	2	22	1	4	4	3
164	2	1	22	1	4	1	2
165	2	2	20	1	3	1	2
166	2	2	24	1	3	1	2
167	2	2	45	2	1	1	2
168	2	2	57	2	1	1	1
169	1	1	22	1	1	1	1
170	1	2	30	1	4	3	3
171	1	1	24	1	4	3	3
172	1	2	57	2	4	2	2
173	2	2	20	1	3	4	1
174	2	1	23	1	3	2	3
175	2	2	47	2	3	3	2
176	2	2	24	1	4	3	3
177	2	1	24	1	4	4	3
178	2	2	43	2	4	3	3
179	1	2	27	1	3	4	1
180	2	1	58	2	4	4	1
181	1	2	45	2	4	3	1
182	2	1	57	2	4	3	2
183	1	1	72	2	4	1	2
184	1	1	24	1	1	1	2
185	1	2	56	2	1	3	2
186	2	1	28	1	1	1	2
187	2	2	42	2	4	4	1
188	1	2	28	1	3	1	3
189	1	2	25	1	3	1	2
190	2	1	24	1	4	3	1
191	2	1	19	1	4	3	2
192	2	2	36	1	2	1	3
193	2	1	48	2	1	3	3
194	2	2	34	1	2	1	1
195	1	2	30	1	3	1	2
196	2	2	32	1	4	4	1
197	1	1	36	1	4	3	2
198	2	2	61	2	3	3	2
199	2	2	50	2	1	1	3
200	2	1	30	1	2	1	3
201	1	2	39	1	2	1	1
202	1	1	62	2	4	3	2
203	1	1	52	2	1	1	1
204	1	1	49	2	4	1	2
205	2	1	24	1	1	1	2
206	2	2	25	1	3	1	2
207	2	2	41	1	2	2	3
208	1	1	40	1	2	1	3
209	1	2	46	2	1	1	1
210	1	2	45	2	4	4	1
211	1	1	36	1	1	1	2
212	1	1	36	1	4	4	3
213	1	2	55	2	1	1	2
214	1	1	37	1	4	3	3
215	1	1	55	2	4	4	1
216	2	2	36	1	1	1	2
217	1	1	26	1	4	3	2
218	1	1	62	2	3	3	2
219	2	1	20	1	4	4	1
220	1	1	35	1	3	2	2
221	1	2	44	2	4	4	1
222	2	2	37	1	4	4	1
223	2	1	46	2	1	1	1
224	2	1	52	2	4	3	1
225	1	2	22	1	2	1	2
226	1	1	50	2	2	1	1
227	1	1	20	1	3	2	1
228	1	2	45	2	4	3	3
229	1	1	31	1	1	1	3
230	2	1	58	2	3	2	1
231	2	1	26	1	1	1	1
232	2	2	50	2	3	1	2
233	1	1	51	2	3	1	1
234	2	1	22	1	3	2	1
235	2	1	38	1	2	1	3
236	2	2	39	1	2	2	2
237	1	1	45	2	3	1	2
238	1	2	44	2	2	3	2
239	2	2	52	2	1	1	3
240	1	1	36	1	1	1	1
241	2	2	60	2	4	4	3
242	2	2	58	2	1	1	2
243	1	2	47	2	2	1	3
244	2	1	45	2	3	1	1
245	2	2	61	2	1	1	2
246	1	2	28	1	4	4	1
247	1	2	29	1	4	4	3
248	1	1	48	2	3	2	1
249	1	1	64	2	1	1	3
250	2	2	39	1	4	3	3
251	2	2	35	1	4	4	1
252	2	1	43	2	4	4	1
253	1	2	39	1	4	3	1
254	1	1	40	1	1	1	2
255	1	1	41	1	4	2	2
256	2	2	33	1	4	4	1
257	1	2	28	1	4	3	3
258	2	1	32	1	1	1	2
259	1	1	37	1	1	1	2
260	1	2	28	1	1	1	3
261	2	1	31	1	1	1	2
262	2	2	36	1	3	3	2
263	2	2	64	2	4	4	2
264	1	2	43	2	4	4	1
265	1	1	51	2	4	4	2
266	2	1	22	1	3	1	2
267	2	1	24	1	3	3	2
268	1	2	53	2	2	2	1
269	2	2	33	1	4	2	1
270	2	1	23	1	3	1	2
271	2	1	18	1	2	1	2
272	2	2	37	1	4	4	2
273	1	2	39	1	3	3	3
274	2	2	27	1	4	4	3
275	2	2	34	1	3	2	1
276	1	1	38	1	4	4	1
277	1	1	47	2	2	1	3
278	2	2	36	1	1	1	3
279	1	1	47	2	4	4	2
280	1	2	44	2	1	1	3
281	1	2	22	1	4	4	3
282	1	2	47	2	4	1	2
283	1	2	24	1	4	4	1
284	1	2	60	2	4	4	2
285	1	2	30	1	1	2	2
286	1	2	30	1	3	4	1
287	1	1	19	1	4	3	1
288	1	2	41	1	4	4	2
289	2	1	62	2	4	4	2
290	2	2	43	2	3	3	3
291	2	1	49	2	3	3	2
292	1	2	29	1	4	1	2
293	2	2	68	2	4	1	2
294	2	2	26	1	4	2	2
295	2	2	47	2	4	1	1
296	2	1	53	2	4	1	1
297	2	1	31	1	2	1	1
298	1	2	34	1	3	3	3
299	2	2	33	1	3	2	1
300	1	1	33	1	1	1	2
301	2	2	38	1	2	1	1
302	1	2	44	2	2	3	3
303	2	2	58	2	4	4	3
304	2	2	24	1	4	2	2
305	1	1	19	1	4	3	1
306	1	1	42	2	4	1	1
307	2	2	48	2	4	3	1
308	1	1	50	2	1	1	2
309	1	1	69	2	4	4	2
310	2	2	36	1	4	2	3
311	1	2	18	1	4	4	1
312	2	1	36	1	1	1	1
313	2	2	40	1	4	1	2
314	1	2	27	1	3	2	2
315	1	2	21	1	2	3	1
316	2	2	45	2	2	3	3
317	1	1	47	2	1	1	2
318	1	2	35	1	1	1	1
319	1	2	42	2	3	1	3
320	1	1	27	1	1	1	2
321	1	2	36	1	2	1	2
322	1	1	27	1	4	3	3
323	1	1	35	1	4	3	2
324	2	2	32	1	1	1	2
325	2	2	19	1	3	2	2
326	2	1	50	2	4	3	1
327	1	2	56	2	4	3	2
328	2	2	44	2	4	4	1
329	2	2	47	2	4	3	1
330	1	1	48	2	3	4	2
331	1	2	47	2	4	3	3
332	1	2	24	1	4	3	3
333	1	2	20	1	4	3	3
334	2	2	49	2	1	4	2
335	1	2	54	2	4	1	3
336	2	2	55	2	4	4	3
337	1	1	53	2	1	1	2
338	2	1	57	2	2	2	3
339	2	2	30	1	4	3	1
340	2	2	19	1	4	2	2
341	2	1	60	2	1	1	2
342	2	1	28	1	3	2	2
343	1	2	47	2	3	3	1
344	1	2	26	1	4	1	1
345	1	1	43	2	3	1	2
346	2	2	22	1	3	4	3
347	1	1	45	2	4	3	1
348	2	2	30	1	3	1	3
349	2	2	46	2	1	4	1
350	1	2	24	1	4	1	2
351	1	2	20	1	4	3	1
352	2	2	45	2	2	1	1
353	1	1	63	2	1	1	2
354	1	1	39	1	4	4	3
355	2	2	36	1	4	4	3
356	1	2	37	1	2	1	1
357	2	1	68	2	3	1	2
358	1	2	34	1	2	1	2
359	2	2	60	2	3	4	1
360	1	2	46	2	3	3	1
361	1	2	54	2	1	1	3
362	1	1	25	1	4	3	2
363	1	2	59	2	4	4	2
364	1	2	18	1	4	4	1
365	2	1	41	1	1	1	1
366	1	2	37	1	4	4	1
367	1	2	48	2	4	4	2
368	2	2	23	1	3	2	3
369	1	2	53	2	4	4	3
370	2	2	27	1	1	1	1
371	1	1	47	2	4	4	2
372	2	2	40	1	4	4	2
373	2	2	21	1	4	1	1
374	2	2	28	1	3	4	2
375	1	1	29	1	2	2	1
376	2	1	24	1	1	4	2
377	2	2	25	1	4	1	2
378	1	2	21	1	4	3	3
379	2	2	33	1	3	2	2
380	2	1	38	1	2	1	2
381	2	2	39	1	4	4	1
382	1	2	30	1	3	3	3
383	1	1	30	1	1	2	2
384	1	1	51	2	3	1	1
385	2	1	55	2	1	2	3
386	2	2	47	2	4	3	2
387	2	2	56	2	1	1	3
388	1	2	26	1	4	2	3
389	1	1	38	1	1	1	1
390	2	2	24	1	3	2	1
391	1	2	24	1	4	1	3
392	1	2	36	1	3	3	3
393	2	2	18	1	1	1	3
394	1	1	50	2	1	1	2
395	1	1	46	2	1	1	3
396	2	1	30	1	1	4	3
397	2	2	40	1	1	1	1
398	1	1	21	1	4	1	3
399	2	2	33	1	1	1	2
400	1	2	53	2	4	1	1
401	1	2	45	2	3	3	1
402	1	1	65	2	1	1	2
403	1	2	23	1	4	3	1
404	2	2	38	1	3	3	3
405	1	2	27	1	3	3	3
406	1	2	38	1	3	1	2
407	1	1	46	2	4	4	1
408	2	2	24	1	3	3	3
409	2	2	35	1	3	3	1
410	1	2	40	1	4	1	2
411	2	2	39	1	4	3	2
412	1	2	32	1	4	1	1
413	2	2	56	2	1	1	1
414	2	2	20	1	3	3	2
415	2	1	69	2	1	1	3
416	2	1	39	1	3	3	2
417	2	1	55	2	4	4	2
418	2	1	49	2	4	3	1
419	1	1	57	2	3	3	3
420	1	1	62	2	1	1	3
421	1	2	59	2	1	1	3
422	1	1	31	1	3	3	2
423	2	2	56	2	4	4	1
424	2	2	66	2	4	2	2
425	1	2	22	1	4	2	2
426	2	2	29	1	2	2	2
427	1	2	20	1	3	1	3
428	2	1	34	1	2	3	3
429	2	2	62	2	4	1	3
430	1	1	28	1	4	3	3
431	2	2	28	1	3	3	3
432	1	2	22	1	4	3	1
433	1	2	64	2	4	4	2
434	2	2	61	2	4	4	3
435	2	1	71	2	3	1	2
436	2	1	72	2	2	1	2
437	1	2	30	1	3	2
438	1	1	55	2	4	4	1
439	1	2	58	2	1	3
440	2	2	30	1	2	2
441	1	1	47	2	3	1	2
442	2	2	30	1	1	3
443	1	2	23	1	3	3
444	2	2	20	1	4	3
445	2	1	25	1	3	2	3
446	1	2	69	2	2	2
447	2	2	23	1	1	1
448	2	2	69	2	3	3
449	2	2	69	2	3	3
450	2	2	20	1	4	4
451	2	1	71	2	4	1	3
452	1	2	68	2	4	3
453	1	2	19	1	3	2
454	2	1	21	1	2	4	3
455	1	1	23	1	2	1	2
456	2	1	22	1	4	4	2
457	1	1	20	1	1	2	3
458	1	1	20	1	1	1	3
459	2	1	19	1	4	3	3
460	1	1	66	2	4	1	2
461	1	2	22	1	4	1	1
462	2	1	21	1	4	1	3
463	1	1	19	1	1	1	1
464	2	2	23	1	3	4	2
465	2	1	27	1	1	1	2
466	2	2	21	1	4	4	3
467	2	1	20	1	4	4	2
468	2	1	24	1	4	3	1
469	1	2	23	1	4	4	1
470	2	2	26	1	4	4	1
471	1	1	26	1	1	1	2
472	2	1	73	2	4	4	3
473	1	1	25	1	1	1	2
474	1	1	21	1	3	1	3
475	1	2	20	1	4	3	3
476	2	1	65	2	4	2	2
477	1	2	22	1	4	3	1
478	2	2	20	1	3	3	2
479	1	2	25	1	3	3	3
480	1	1	22	1	3	2	2
481	2	1	19	1	4	4	2
482	2	1	20	1	4	4	2
483	2	2	23	1	2	1	3
484	2	1	23	1	1	1	3
485	1	1	21	1	4	2	3
486	2	2	23	1	4	1	3
487	2	2	25	1	2	1	2
488	2	1	20	1	4	3	2
489	2	1	21	1	2	2	3
490	1	1	21	1	3	1	2
491	1	1	24	1	4	4	2
492	2	1	25	1	4	1	3
493	2	2	24	1	3	3	2
494	1	2	33	1	4	4	2
495	2	1	20	1	4	3	2
496	1	2	21	1	4	3	2
497	2	1	19	1	4	4	1
498	1	2	23	1	4	1	2
499	1	2	21	1	4	4	1
500	1	2	56	2	1	1	1
501	2	1	20	1	4	1	3
502	2	2	20	1	3	3	3
503	1	1	22	1	4	3	3
504	2	1	23	1	3	1	1
505	2	2	23	1	4	3	1
506	1	1	25	1	2	1	3
507	2	2	30	1	1	1	2
508	2	2	27	1	3	3	2
509	2	2	31	1	4	3	3
510	1	1	26	1	1	1	2
511	2	2	28	1	1	1	1
512	2	2	28	1	1	1	2
513	2	1	32	1	1	1	2
514	1	2	30	1	2	2	3
515	2	1	25	1	2	1	2
516	2	2	25	1	3	1	2
517	2	1	30	1	1	1	3
518	2	2	25	1	4	3	3
519	2	2	30	1	3	1	2
520	1	2	28	1	4	1	2
521	1	2	26	1	4	4	1
522	2	1	31	1	3	3	3
523	1	2	28	1	1	1	2
524	1	2	25	1	1	3	3
525	2	1	30	1	4	4	2
526	1	1	28	1	2	2	2
527	2	2	25	1	1	1	2
528	1	1	29	1	3	1	2
529	2	2	26	1	2	3	3
530	2	2	26	1	4	1	2
531	2	2	33	1	3	1	2
532	1	2	30	1	2	3	2
533	2	1	27	1	1	1	2
534	2	2	33	1	3	3	2
535	2	2	25	1	3	2	1
536	1	2	24	1	4	4	1
537	1	2	34	1	4	3	1
538	2	2	27	1	4	4	2
539	1	1	33	1	3	1	1
540	2	1	27	1	4	1	2
541	2	2	30	1	2	2	2
542	2	2	34	1	1	1	1
543	2	2	28	1	4	3	1
544	2	1	31	1	3	1	2
545	1	2	26	1	2	2	2
546	1	2	26	1	4	3	2
547	1	2	26	1	3	1	2
548	2	2	29	1	3	2	1
549	2	2	34	1	4	4	1
550	1	2	29	1	1	1	3
551	1	2	27	1	4	3	1
552	2	2	31	1	2	1	3
553	1	2	31	1	3	3	3
554	2	1	31	1	3	1	3
555	2	1	33	1	2	2	3
556	2	2	29	1	2	1	1
557	2	2	31	1	4	2	1
558	2	1	31	1	3	2	3
559	1	1	31	1	2	3	1
560	2	1	26	1	4	3	3
561	2	1	34	1	1	1	2
562	2	1	25	1	4	4	3
563	2	1	32	1	2	3	3
564	1	2	30	1	3	1	2
565	1	2	34	1	4	4	2
566	1	2	28	1	1	1	1
567	1	1	27	1	2	3	1
568	1	1	34	1	1	3	1
569	2	1	28	1	1	1	3
570	1	1	26	1	2	3	2
571	2	1	31	1	2	2	3
572	2	2	18	1	1	1	1
573	2	1	62	2	4	4	2
574	2	2	35	1	3	2	2
575	2	2	55	2	4	4	2
576	1	1	43	2	3	3	1
577	1	1	66	2	1	1	2
578	1	1	65	2	3	3	3
579	1	2	66	2	3	3	2
580	1	2	36	1	2	1	1
581	2	1	53	2	2	1	3
582	2	2	35	1	2	2	3
583	1	1	39	1	3	3	3
584	2	2	38	1	4	4	2
585	2	2	39	1	1	1	2
586	1	2	43	2	4	3	2
587	2	2	41	1	3	1	2
588	1	1	41	1	3	3	3
589	2	2	50	2	1	1	2
590	2	2	51	2	4	4	1
591	2	2	35	1	4	2	3
592	2	1	52	2	1	1	3
593	2	2	38	1	4	3	3
594	2	1	50	2	4	3	3
595	2	2	41	1	4	3	1
596	1	1	38	1	3	3	3
597	1	1	35	1	4	4	2
598	1	2	46	2	2	2	3
599	1	2	38	1	4	3	2
600	2	2	35	1	1	1	2
601	1	1	37	1	1	1	2
602	1	2	37	1	3	1	1
603	2	2	45	2	4	2	3
604	1	2	43	2	4	3	3
605	1	1	52	2	4	3	3
606	1	2	49	2	1	1	1
607	2	1	51	2	1	1	1
608	2	1	46	2	1	1	3
609	1	2	52	2	4	1	2
610	2	2	48	2	4	1	3
611	1	2	39	1	3	3	3
612	2	2	45	2	3	1	2
613	2	2	37	1	4	3	1
614	1	1	60	2	2	1	1
615	1	2	55	2	3	1	2
616	1	1	36	1	4	4	3
617	1	1	64	2	2	1	2
618	2	2	47	2	2	2	1
619	1	1	48	2	3	1	2
620	2	2	44	2	4	3	3
621	2	1	40	1	1	1	3
622	1	2	42	2	2	3	2
623	1	2	43	2	4	3	1
624	1	1	44	2	3	2	1
625	2	2	35	1	3	1	2
626	2	1	45	2	1	1	2
627	2	2	32	1	4	4	2
628	1	1	44	2	2	2	3
629	2	2	43	2	4	3	2
630	2	2	53	2	4	4	1
631	1	2	40	1	4	1	1
632	1	2	50	2	2	1	1
633	1	2	47	2	3	1	2
634	2	2	40	1	4	3	2
635	1	2	56	2	4	1	2
636	1	2	46	2	4	3	3
637	2	2	36	1	4	3	2
638	1	2	38	1	3	3	2
639	2	2	36	1	4	3	1
640	1	2	42	2	1	1	2
641	1	2	36	1	4	4	1
642	1	1	47	2	1	1	2
643	2	2	36	1	4	4	3
644	2	2	37	1	1	1	3
645	1	1	45	2	4	2	2
646	1	2	55	2	3	1	2
647	1	2	41	1	4	3	2
648	1	2	30	1	3	3	2
649	1	2	42	2	3	1	2
650	1	2	38	1	4	2	2
651	2	2	54	2	4	4	1
652	2	2	40	1	4	2	2
653	1	2	40	1	4	3	2
654	2	1	36	1	4	3	2
655	1	1	47	2	1	1	3
656	1	1	53	2	4	2	3
657	1	1	49	2	3	1	1
658	1	1	56	2	1	1	1
659	2	1	57	2	4	3	1
660	2	1	45	2	4	2	2
661	2	1	51	2	1	1	2
662	1	1	42	2	4	1	3
663	2	1	55	2	1	1	3
664	1	2	42	2	2	1	2
665	2	1	58	2	4	1	3
666	1	1	46	2	1	1	3
667	1	1	55	2	1	1	1
668	1	1	45	2	3	3	1
669	2	1	52	2	1	1	2
670	2	1	70	2	1	1	3
671	2	1	61	2	3	2	3
672	1	1	57	2	3	3	2
673	2	1	58	2	3	3	1
674	1	1	63	2	4	4	3
675	1	1	59	2	4	3	1
676	1	1	45	2	4	3	2
677	2	1	53	2	1	3	2
678	2	1	56	2	1	1	3
679	2	1	46	2	2	1	1
680	1	1	56	2	4	4	2
681	1	1	57	2	3	2	3
682	1	1	53	2	3	4	2
683	2	1	57	2	1	1	2
684	1	1	52	2	1	1	3
685	2	1	56	2	1	1	3
686	2	1	50	2	2	2	2
687	2	1	53	2	3	3	2
688	1	1	56	2	3	3	2
689	2	1	35	1	1	1	3
690	2	1	48	2	2	1	1
691	2	1	48	2	4	3	1
692	1	1	55	2	4	3	2
693	1	1	51	2	1	1	3
694	1	1	49	2	1	1	3
695	2	1	61	2	1	1	1
696	1	1	49	2	3	3	2
697	2	1	47	2	1	1	2
698	2	1	57	2	1	1	3
699	1	1	38	1	1	3	2
700	1	1	64	2	3	3	1
701	1	1	59	2	3	3	3
702	1	1	48	2	4	4	3
703	2	1	44	2	1	1	3
704	2	1	71	2	2	1	3
705	1	2	51	2	3	1	1
706	2	1	47	2	2	3	3
707	2	1	49	2	1	1	2
708	2	1	51	2	1	1	2
709	2	1	35	1	1	1	3
710	2	1	55	2	4	1	1
711	2	1	55	2	2	2	2
712	1	1	52	2	3	1	2
713	1	1	54	2	1	1	3
714	2	1	51	2	3	1	2
715	1	2	21	1	4	4	1

## Sheet: US
person	Treatment	Gender	Age	Age group	Whole insect_answer	Processed insect_answer	Region
1	2	1	56	2	3	3	3
2	1	2	57	2	4	4	4
3	2	2	64	2	4	4	3
4	2	2	57	2	3	3	4
5	1	2	60	2	4	4	4
6	1	2	60	2	3	2	1
7	1	2	34	1	4	4	3
8	2	1	72	2	4	4	1
9	2	1	40	1	1	1	1
10	1	2	40	1	4	4	1
11	2	1	39	1	4	3	2
12	1	1	70	2	3	3	1
13	2	1	57	2	4	4	3
14	1	1	61	2	4	4	4
15	2	2	53	2	4	4	3
16	2	1	68	2	4	4	4
17	1	2	68	2	4	1	1
18	1	1	71	2	4	4	3
19	1	1	73	2	4	4	4
20	1	1	70	2	3	1	4
21	1	1	75	2	4	4	3
22	2	1	40	1	4	4	3
23	2	1	80	2	4	3	4
24	1	1	76	2	4	4	3
25	2	2	70	2	4	3	3
26	1	1	59	2	3	1	4
27	1	1	68	2	4	4	3
28	1	1	75	2	4	4	2
29	1	1	58	2	4	4	2
30	2	1	45	2	4	4	3
31	1	2	60	2	4	4	1
32	2	1	68	2	4	4	1
33	1	1	54	2	4	4	3
34	2	2	78	2	3	1	1
35	2	2	68	2	4	4	1
36	1	2	50	2	4	2	4
37	2	2	65	2	4	4	3
38	1	2	56	2	4	3	4
39	2	2	43	2	4	4	3
40	2	1	35	1	4	4	1
41	2	2	59	2	4	4	4
42	2	2	52	2	2	3	3
43	2	2	40	1	4	3	4
44	2	2	72	2	4	3	1
45	1	2	68	2	4	4	3
46	2	1	73	2	3	4	1
47	2	1	75	2	4	4	4
48	2	1	62	2	3	2	3
49	2	1	68	2	4	1	1
50	1	2	61	2	4	4	3
51	2	2	71	2	4	4	2
52	2	2	70	2	4	1	1
53	1	1	74	2	4	4	3
54	2	2	73	2	4	4	4
55	1	2	42	2	4	4	1
56	2	1	35	1	1	1	3
57	2	1	32	1	4	2	3
58	1	1	70	2	1	1	4
59	1	2	72	2	4	3	3
60	1	1	58	2	4	4	4
61	1	2	44	2	4	4	3
62	1	1	64	2	4	4	3
63	2	1	38	1	1	1	4
64	1	2	57	2	2	1	1
65	2	1	34	1	4	1	1
66	1	1	69	2	4	4	4
67	1	2	35	1	2	2	4
68	2	2	61	2	4	4	1
69	1	2	59	2	4	4	2
70	2	1	56	2	3	3	1
71	2	2	50	2	4	4	1
72	1	2	68	2	4	3	4
73	2	1	57	2	4	3	2
74	2	2	37	1	4	4	4
75	1	2	53	2	3	3
76	2	2	71	2	4	4
77	1	1	62	2	4	4	4
78	1	2	38	1	4	4	4
79	2	1	59	2	4	4	4
80	1	2	37	1	4	4	1
81	1	2	31	1	1	1	1
82	2	1	52	2	3	3	1
83	1	2	54	2	4	4	1
84	1	2	44	2	4	4	2
85	2	2	28	1	4	4	2
86	1	2	47	2	4	4	3
87	1	2	37	1	1	1	2
88	2	2	34	1	3	3	4
89	1	2	54	2	4	4	3
90	1	2	51	2	4	4	1
91	1	1	33	1	1	1	3
92	2	2	31	1	4	3	3
93	2	2	45	2	3	1	2
94	1	2	36	1	4	4	4
95	2	2	50	2	4	4	2
96	2	1	49	2	3	3	2
97	2	2	53	2	3	3	3
98	1	1	26	1	1	1	1
99	2	1	30	1	1	1	2
100	2	2	51	2	4	3	2
101	2	2	20	1	4	4	1
102	1	2	53	2	4	4	4
103	2	2	54	2	4	4	4
104	2	2	54	2	4	4	1
105	2	2	23	1	4	4	2
106	1	2	19	1	4	4	4
107	2	2	56	2	4	4	1
108	2	2	21	1	3	3	1
109	1	1	28	1	4	4	2
110	2	2	23	1	4	4	3
111	1	1	22	1	3	4	3
112	1	1	32	1	1	1	4
113	1	1	24	1	4	4	1
114	2	2	26	1	4	3	2
115	1	2	72	2	4	4	1
116	2	2	27	1	4	4	3
117	2	1	76	2	3	2	3
118	2	1	33	1	2	1	1
119	2	2	60	2	4	4	4
120	2	1	59	2	4	4	3
121	2	2	24	1	4	4	2
122	1	1	36	1	4	4	3
123	1	1	50	2	4	4	2
124	1	1	56	2	4	2	3
125	1	2	43	2	4	4	1
126	2	2	76	2	4	4	1
127	2	1	38	1	4	3	2
128	1	2	62	2	3	4	2
129	1	1	73	2	4	4	2
130	2	1	63	2	1	1	3
131	1	2	39	1	4	3	3
132	2	2	61	2	4	4	1
133	1	1	69	2	4	4	3
134	2	1	32	1	4	1	3
135	1	1	39	1	4	4	1
136	1	1	75	2	4	4	4
137	1	1	36	1	4	1	4
138	1	2	64	2	4	4	4
139	1	2	29	1	3	2	3
140	1	1	65	2	4	4	3
141	2	2	63	2	4	4	3
142	1	1	63	2	4	4	1
143	2	2	67	2	3	3	1
144	1	2	33	1	1	1	3
145	1	1	79	2	4	4	4
146	1	2	43	2	4	3	4
147	2	2	59	2	4	4	2
148	1	1	71	2	4	4	3
149	2	2	37	1	4	3	4
150	1	2	63	2	4	4	4
151	1	2	64	2	4	4	4
152	1	2	36	1	4	3	2
153	1	2	61	2	4	1	3
154	1	1	51	2	1	1	1
155	1	2	58	2	4	4	2
156	2	2	50	2	4	4	1
157	1	1	54	2	4	4	1
158	1	1	81	2	3	1	2
159	2	2	45	2	4	3	3
160	1	2	50	2	4	4	1
161	2	2	44	2	4	4	1
162	1	2	59	2	4	3	1
163	2	2	51	2	4	4	1
164	1	1	67	2	4	4	2
165	1	2	44	2	4	4	1
166	1	1	49	2	3	3	2
167	1	1	59	2	3	3	1
168	2	1	64	2	4	4	1
169	1	2	63	2	3	3	3
170	2	1	52	2	4	4	3
171	2	1	64	2	3	3	4
172	2	2	48	2	4	3	1
173	1	2	40	1	1	1	1
174	1	2	34	1	4	3	3
175	1	2	34	1	4	3	4
176	2	1	41	1	1	1	1
177	2	2	80	2	4	4	3
178	1	2	58	2	4	4	3
179	2	1	74	2	4	4	2
180	2	1	63	2	4	4	1
181	2	1	69	2	4	4	2
182	2	1	22	1	1	1	1
183	2	2	45	2	3	3	1
184	2	1	74	2	4	3	4
185	2	2	54	2	4	4	3
186	2	1	86	2	4	3	4
187	2	2	69	2	4	4	3
188	2	1	81	2	4	4	1
189	1	2	30	1	3	1	4
190	1	1	70	2	4	4	3
191	2	1	63	2	4	3	2
192	1	2	46	2	4	4	4
193	1	1	63	2	4	3	4
194	1	1	44	2	4	4	3
195	2	2	55	2	4	3	4
196	1	2	58	2	4	4	3
197	2	2	52	2	4	4	4
198	1	2	32	1	4	4	4
199	2	1	73	2	4	4	3
200	2	2	73	2	4	4	2
201	1	1	61	2	4	4	3
202	1	1	63	2	1	1	3
203	2	2	49	2	4	4	3
204	2	1	62	2	4	4	4
205	2	1	45	2	4	1	2
206	2	1	57	2	3	3	2
207	2	2	67	2	4	3	2
208	1	1	47	2	4	4	4
209	1	1	70	2	3	3	2
210	1	2	71	2	4	4	4
211	2	2	45	2	3	1	4
212	1	2	86	2	4	4	4
213	1	1	70	2	4	4	2
214	2	1	47	2	4	4	4
215	2	2	60	2	4	4	2
216	1	1	58	2	4	3	4
217	1	1	62	2	4	3	4
218	1	1	67	2	3	3	2
219	2	2	53	2	4	4	1
220	1	1	79	2	4	4	3
221	1	2	72	2	4	4	4
222	2	1	64	2	4	4	4
223	1	1	68	2	4	4	2
224	1	1	60	2	4	1	1
225	1	2	38	1	4	4	2
226	2	2	32	1	4	3	4
227	1	1	67	2	4	4	2
228	2	2	72	2	4	3	1
229	1	1	76	2	4	4	3
230	2	1	70	2	4	4	1
231	2	2	39	1	1	1	2
232	1	2	51	2	4	4	4
233	1	1	52	2	4	4	4
234	1	2	47	2	4	3	3
235	1	2	49	2	4	3	2
236	2	2	42	2	4	4	2
237	1	1	47	2	3	3	3
238	1	1	52	2	4	2	1
239	2	2	30	1	4	4	4
240	2	1	47	2	4	3	2
241	1	2	46	2	4	1	3
242	2	1	41	1	4	4	4
243	1	1	31	1	1	1	2
244	1	2	39	1	4	3	1
245	2	2	52	2	4	4	1
246	2	1	47	2	2	1	1
247	2	1	54	2	4	4	2
248	1	2	36	1	4	4	3
249	1	1	44	2	4	4	3
250	2	1	38	1	4	4	2
251	2	2	43	2	4	4	4
252	2	2	48	2	1	1	2
253	1	2	53	2	4	4	4
254	1	2	53	2	4	3	3
255	2	1	24	1	4	4	1
256	2	1	30	1	3	1	2
257	1	1	54	2	4	4	2
258	2	2	43	2	3	3	2
259	1	1	41	1	4	4	1
260	2	2	43	2	4	1	3
261	2	1	23	1	4	1	1
262	1	1	29	1	4	4	1
263	2	2	40	1	4	4	3
264	2	1	32	1	1	1	4
265	1	2	18	1	2	1	1
266	1	1	22	1	3	1	1
267	1	2	34	1	4	1	4
268	2	1	33	1	3	1	1
269	2	2	28	1	4	1	1
270	2	1	32	1	4	1	3
271	1	2	24	1	4	4	3
272	2	1	32	1	4	4	4
273	2	2	26	1	4	4	3
274	1	2	34	1	4	4	1
275	1	1	33	1	1	2	2
276	1	2	31	1	4	4	3
277	2	1	33	1	4	4	1
278	2	2	34	1	4	4	1
279	2	2	18	1	4	4	3
280	1	2	29	1	4	4	4
281	2	2	34	1	4	4	3
282	2	2	33	1	4	4	1
283	2	2	32	1	4	4	1
284	1	2	48	2	4	3	1
285	1	2	72	2	4	4	1
286	1	2	56	2	4	1	4
287	2	2	51	2	4	4	4
288	2	1	75	2	3	3	1
289	1	1	49	2	1	1	1
290	1	1	69	2	4	3	1
291	2	2	52	2	3	2	4
292	1	2	50	2	4	4	1
293	1	2	57	2	4	4	4
294	1	1	76	2	4	4	3
295	2	2	57	2	3	3	2
296	1	1	74	2	4	4	1
297	1	2	55	2	4	3	3
298	2	2	57	2	4	4	1
299	2	1	48	2	4	4	1
300	1	2	67	2	4	4	2
301	2	2	62	2	1	1	3
302	1	2	71	2	4	4	1
303	1	2	76	2	4	4	4
304	2	2	54	2	4	4	3
305	1	1	66	2	4	4	3
306	2	2	63	2	4	4	1
307	1	2	70	2	4	4	3
308	1	1	44	2	3	4	1
309	1	1	60	2	4	4	1
310	2	1	66	2	4	1	1
311	1	2	51	2	2	1	4
312	1	2	60	2	4	4	4
313	1	2	31	1	4	4	2
314	1	2	47	2	4	4	1
315	2	1	50	2	4	4	3
316	1	2	67	2	4	4	1
317	1	2	73	2	4	4	4
318	1	2	69	2	4	4	1
319	1	2	70	2	3	3	3
320	1	2	64	2	4	4	1
321	1	1	41	1	1	1	4
322	1	1	62	2	4	4	4
323	1	1	81	2	4	4	1
324	1	2	74	2	4	4	3
325	2	1	75	2	4	3	4
326	1	1	72	2	4	4	4
327	2	2	72	2	4	4	3
328	1	2	49	2	3	1	2
329	1	2	50	2	4	4	2
330	2	2	55	2	4	4	3
331	1	2	61	2	4	4	1
332	2	2	51	2	4	4	1
333	2	2	70	2	4	3	1
334	2	2	30	1	4	3	4
335	1	2	54	2	4	4	1
336	1	1	63	2	4	1	3
337	2	1	72	2	4	4	3
338	2	1	71	2	4	4	3
339	1	2	37	1	4	4	3
340	2	2	51	2	4	3	2
341	1	1	70	2	4	4	2
342	1	2	39	1	4	3	4
343	2	1	64	2	4	4	3
344	2	2	63	2	4	4	1
345	1	2	49	2	3	3	1
346	1	2	76	2	4	4	4
347	2	2	67	2	4	1	3
348	2	2	58	2	4	4	3
349	2	2	57	2	4	4	4
350	1	1	34	1	4	2	1
351	1	2	56	2	1	1	1
352	2	1	52	2	3	2	3
353	1	2	62	2	4	4	1
354	2	1	79	2	4	4	1
355	1	2	62	2	4	4	1
356	1	1	64	2	4	4	1
357	2	1	71	2	4	4	3
358	1	2	54	2	4	4	1
359	2	2	45	2	4	4	1
360	1	2	46	2	4	4	1
361	2	2	65	2	3	3	1
362	2	1	52	2	4	3	3
363	1	2	53	2	4	4	1
364	1	2	39	1	1	1	4
365	2	1	52	2	4	4	2
366	1	2	39	1	4	3	1
367	1	2	62	2	4	4	4
368	1	1	27	1	4	4	3
369	1	1	62	2	4	4	1
370	2	1	74	2	3	3	1
371	2	1	64	2	1	3	3
372	1	1	46	2	1	3	2
373	2	2	57	2	4	3	1
374	2	2	80	2	4	4
375	2	2	53	2	4	4	4
376	2	2	40	1	4	1	1
377	1	2	41	1	4	1	2
378	1	1	37	1	1	1	3
379	1	2	64	2	1	1	1
380	1	2	64	2	4	4	3
381	2	2	51	2	3	3	2
382	1	2	27	1	4	4	2
383	2	2	49	2	4	3	1
384	2	2	52	2	4	4	2
385	2	1	50	2	4	4	1
386	2	1	41	1	4	4	1
387	2	2	44	2	3	3	1
388	2	2	47	2	4	4	2
389	1	2	48	2	4	4	1
390	1	1	42	2	2	2	4
391	1	2	43	2	4	4	1
392	1	2	44	2	4	4	1
393	1	2	53	2	4	3	4
394	1	1	40	1	4	3	1
395	1	1	44	2	3	3	1
396	1	1	39	1	4	4	2
397	1	2	27	1	3	3	4
398	2	2	72	2	4	4	2
399	2	2	38	1	4	4	4
400	1	2	72	2	4	4	2
401	1	2	26	1	4	4	1
402	1	2	38	1	1	1	2
403	2	2	49	2	4	4	4
404	1	1	33	1	1	2	2
405	1	2	53	2	4	4	1
406	1	2	38	1	3	2	1
407	1	2	43	2	4	3	2
408	2	1	37	1	1	1	2
409	2	1	51	2	4	4	4
410	1	1	47	2	2	3	1
411	1	2	36	1	4	2	2
412	2	1	45	2	1	1	2
413	1	1	44	2	3	3	4
414	1	1	42	2	4	1	1
415	1	2	36	1	1	4	2
416	2	1	31	1	4	2	1
417	2	2	38	1	4	3	4
418	1	2	43	2	4	4	1
419	1	2	24	1	4	1	1
420	2	2	31	1	1	1	1
421	1	1	53	2	4	2	3
422	1	1	61	2	4	4	3
423	1	1	68	2	4	3	2
424	2	2	52	2	3	4	3
425	1	2	75	2	4	4	1
426	1	1	36	1	1	1	3
427	1	1	50	2	4	4	2
428	1	1	42	2	4	4	4
429	1	1	37	1	4	4	1
430	1	2	59	2	4	4	2
431	1	2	35	1	4	4	1
432	2	1	41	1	1	1	3
433	2	2	73	2	4	4	4
434	1	1	38	1	4	1	2
435	1	1	77	2	3	3	1
436	2	2	29	1	1	1	1
437	2	1	43	2	4	1	1
438	2	1	79	2	4	4	1
439	1	1	50	2	4	1	1
440	2	1	41	1	2	1	1
441	1	2	57	2	4	4	2
442	1	1	72	2	4	2	4
443	1	1	51	2	4	4	4
444	2	1	46	2	1	1	1
445	2	1	64	2	3	1	1
446	1	2	31	1	4	4	1
447	2	1	80	2	1	1	4
448	2	2	44	2	4	4	1
449	2	1	50	2	4	4	3
450	1	1	73	2	4	2	3
451	1	1	65	2	3	3	2
452	1	1	66	2	4	4	1
453	1	2	56	2	4	4	1
454	2	2	42	2	1	1	2
455	2	1	63	2	3	3	3
456	2	2	20	1	4	4	2
457	1	2	21	1	4	4	3
458	1	1	58	2	4	3	4
459	1	1	38	1	3	4	4
460	1	1	46	2	4	1	1
461	1	1	62	2	4	4	1
462	1	2	63	2	4	4	3
463	2	2	32	1	1	1	2
464	1	1	35	1	4	4	1
465	2	2	50	2	3	3	4
466	2	1	33	1	4	1	1
467	1	1	41	1	1	1	1
468	2	2	59	2	4	4	4
469	2	2	69	2	4	4	1
470	1	2	77	2	4	4	1
471	1	1	41	1	1	1	1
472	1	2	72	2	4	4	1
473	1	1	65	2	4	4	1
474	2	1	27	1	3	3	1
475	2	2	41	1	4	3	3
476	1	2	44	2	4	4	3
477	1	1	48	2	4	4	4
478	2	1	51	2	4	4	4
479	1	1	37	1	4	4	3
480	1	2	32	1	4	4	3
481	1	1	35	1	4	4	2
482	1	1	52	2	4	3	4
483	2	1	43	2	1	1	2
484	2	2	46	2	4	1	1
485	1	2	47	2	4	4	2
486	2	2	36	1	3	3	4
487	2	2	54	2	3	3	2
488	2	2	34	1	4	3	1
489	2	2	29	1	4	3	4
490	1	2	27	1	4	4	1
491	2	2	44	2	4	3	1
492	1	2	52	2	4	4	4
493	1	1	51	2	4	4	4
494	1	1	54	2	3	3	1
495	1	2	29	1	4	4	1
496	1	1	44	2	4	4	4
497	1	2	42	2	4	4	4
498	1	2	23	1	4	4	1
499	2	1	41	1	3	1	4
500	2	2	38	1	1	1	2
501	2	2	36	1	4	3	4
502	1	2	30	1	4	4	2
503	2	2	40	1	3	3	1
504	1	1	40	1	4	3	4
505	1	2	38	1	3	2	4
506	2	2	25	1	4	3	4
507	1	1	34	1	1	1	4
508	1	1	44	2	1	1	1
509	1	2	27	1	4	3	1
510	2	2	38	1	4	4	2
511	1	2	41	1	3	4	2
512	2	1	29	1	1	1	2
513	2	2	42	2	4	4	1
514	1	2	31	1	4	3	2
515	2	2	28	1	4	3	1
516	2	2	32	1	4	4	1
517	2	2	29	1	4	4	2
518	1	2	32	1	2	2	1
519	2	2	31	1	4	4	1
520	1	2	25	1	1	1	4
521	1	2	25	1	4	4	4
522	2	1	24	1	4	4	2
523	2	1	31	1	1	1	2
524	2	2	30	1	4	3	1
525	1	1	18	1	4	4	1
526	1	2	31	1	4	4	4
527	1	2	28	1	3	3	4
528	2	1	18	1	2	4	1
529	2	2	24	1	4	1	2
530	2	2	33	1	4	1	4
531	1	2	33	1	3	1	4
532	2	1	28	1	4	2	4
533	2	1	26	1	4	4	1
534	2	2	25	1	4	3	3
535	1	2	26	1	4	3	1
536	2	2	32	1	4	4	2
537	1	2	31	1	1	4	4
538	1	2	29	1	2	1	1
539	1	2	19	1	4	4	1
540	1	2	31	1	4	2	4
541	1	2	30	1	4	4	1
542	2	2	34	1	4	3	2
543	1	1	18	1	4	4	1
544	2	1	29	1	4	4	4
545	2	2	23	1	4	4	4
546	2	2	31	1	4	4	4
547	2	2	26	1	3	3	2
548	1	1	24	1	1	1	1
549	1	2	32	1	4	4	4
550	2	2	31	1	3	3	1
551	1	2	30	1	4	4	1
552	1	2	27	1	1	3	4
553	2	1	24	1	2	1	1
554	2	2	28	1	4	4	1
555	2	2	31	1	4	3	1
556	2	2	22	1	4	3	1
557	2	2	20	1	4	3	1
558	2	2	34	1	4	4	1
559	1	2	30	1	4	3	2
560	1	2	29	1	3	3	1
561	2	2	30	1	4	4	1
562	1	2	21	1	1	1	1
563	1	2	30	1	4	1	2
564	1	2	32	1	3	2	2
565	1	1	24	1	3	2	1
566	1	2	20	1	3	3	4
567	1	2	21	1	4	4	1
568	1	1	23	1	3	1	1
569	1	1	22	1	2	4	1
570	2	1	21	1	4	3	4
571	1	1	21	1	4	4	1
572	2	1	18	1	1	1	4
573	2	2	24	1	4	4	1
574	1	1	24	1	4	3	1
575	1	2	20	1	4	4
576	2	1	20	1	4	4	4
577	2	2	71	2	4	4
578	2	1	64	2	3	2
579	2	2	76	2	1	1
580	2	1	52	2	4	4
581	2	1	21	1	4	4	1
582	2	2	51	2	4	4
583	1	2	52	2	3	3
584	2	2	39	1	4	4
585	1	2	36	1	1	1
586	2	1	21	1	4	3	2
587	1	1	20	1	4	4	1
588	1	1	19	1	3	1	1
589	2	1	21	1	4	4	1
590	2	1	23	1	1	4	2
591	2	1	18	1	4	4	2
592	2	2	71	2	4	4
593	1	1	73	2	4	4
594	2	1	20	1	4	4	1
595	2	1	53	2	4	4
596	1	1	24	1	1	1	2
597	2	1	19	1	3	3	1
598	2	1	22	1	4	4	2
599	1	1	18	1	4	4	1
600	1	1	22	1	4	4	1
601	1	1	21	1	4	4	1
602	2	1	19	1	4	3	2
603	2	1	22	1	3	4	2
604	1	1	75	2	4	4
605	2	1	23	1	4	4	2
606	2	1	21	1	4	4	1
607	1	1	20	1	4	4	1
608	2	1	23	1	4	3	1
610	2	1	22	1	3	2	1
611	1	1	22	1	1	4	3
612	1	1	22	1	2	1	1
613	2	1	23	1	4	3	2
614	1	1	18	1	3	1	2
615	1	1	20	1	4	4	2
616	2	1	22	1	4	3	2
617	2	1	18	1	4	3	2
618	2	1	33	1	1	1	2
619	1	1	24	1	4	1	2
620	2	1	19	1	2	1	2
621	1	1	22	1	1	1	2
622	1	1	21	1	4	1	2
623	2	1	23	1	4	2	2
624	1	1	24	1	4	4	2
625	1	1	18	1	4	3	2
626	2	1	20	1	4	2	2
627	2	1	18	1	4	3	2
628	1	1	22	1	2	1	2
629	1	1	48	2	4	2	2
631	1	1	18	1	1	1	1
632	1	1	18	1	4	2	2
633	2	1	21	1	3	1	2
634	1	1	24	1	4	3	2
635	2	1	18	1	3	1	2
636	1	1	20	1	4	4	1
637	1	1	33	1	3	3	2
638	2	1	22	1	4	4	2
639	2	1	21	1	4	4	2
640	2	1	23	1	4	1	2
641	2	1	23	1	4	4	2
642	1	1	21	1	4	3	2
643	1	2	21	1	4	4	2
644	2	1	21	1	4	4	2
645	2	1	24	1	4	4	2
646	1	1	18	1	4	4	2
648	2	1	22	1	4	4	2
649	1	1	19	1	4	2	2
650	1	1	31	1	4	4	2
651	2	1	23	1	4	1	2
652	1	1	48	2	4	3	2
653	2	1	21	1	3	3	1
654	2	1	20	1	4	1	1
655	2	1	22	1	2	3	1
656	2	1	20	1	3	1	1
657	2	1	18	1	4	4	1
658	1	2	22	1	4	3	1
659	2	1	21	1	1	1	1
660	2	1	21	1	1	1	1
661	1	1	19	1	4	4	1
662	2	1	24	1	4	4	1
663	2	1	21	1	4	1	1
664	1	1	22	1	4	3	1
665	1	1	22	1	4	4	2
666	1	1	21	1	4	1	1
667	1	1	22	1	4	4	1
668	1	2	21	1	4	3	1
669	1	2	22	1	4	4	1
670	1	1	20	1	4	4	1
671	1	1	19	1	4	2	1
672	2	1	24	1	4	4	1
673	1	1	19	1	4	4	2
674	1	1	20	1	4	4	1
675	2	1	24	1	4	1	1
676	2	1	23	1	2	1	1
677	2	1	24	1	4	4	2
679	2	1	21	1	4	3	2
680	1	1	23	1	4	3	1
681	1	1	20	1	4	4	1
682	1	1	23	1	4	4	1
683	2	1	23	1	4	4	1
684	2	1	20	1	4	3	1
685	2	1	21	1	3	2	1
686	2	1	22	1	1	1	1
687	1	1	24	1	4	3	2
688	2	1	21	1	1	1	1
689	1	1	18	1	4	4	3
690	1	2	19	1	4	3	1
691	2	1	23	1	4	4	2
692	2	1	23	1	4	4	1
693	1	2	18	1	1	1	1
694	2	1	37	1	4	4	1
695	2	1	20	1	2	1	1
696	1	1	24	1	4	4	1
697	1	1	21	1	3	1	3
698	1	1	23	1	4	4	2
699	2	1	26	1	4	4	3
700	1	1	23	1	4	4	1
701	2	2	21	1	4	4	1
702	2	1	24	1	1	1	1

## Sheet: Legend
Language (only for Belgium)	Code
Dutch	1
French	2
Treatment
Uninformed	1
Informed	2
Gender	Code
Male	1
Female	2
Whole insect_answer/Processed insect_answer	Code
“Yes, because…”	1
“Yes, but…”	2
“Maybe, if…”	3
“No, because…”	4
Region	Code
See the table of the Supplementary Materials
